# Supplementary material for: Comprehensive genomic survey, structural classification and expression analysis of C2H2 zinc finger protein gene family in Brassica rapa L
Source: PLoS One. 2019 May 6;14(5):e0216071. doi: 10.1371/journal.pone.0216071 (PMC6502316; doi:10.1371/journal.pone.0216071)
Supplement: S1 Table — (XLSX) [file pone.0216071.s002.xlsx]

## Sheet: S1 Table
	S1 Table. List of 301 Brassica rapa C2H2-ZFP genes and their related information.
	No.	Gene ID	Chromosome	Start	Stop	Strand	Localization prediction	Length (CDS)	Protein length (aa)	Mol. Wt. (kDa)	Isoelectric point (pI)	Atomic composition	Instability index	Aliphatic index	GRAVY
	1	Bra000245	A03	10143085	10143831	+	Nuclear	747	248	28.36	9.14	3910	60.14	48.75	-1.027
	2	Bra000372	A03	10809860	10814409	+	Nuclear	933	310	35.71	6.11	4899	63.1	46.19	-1.148
	3	Bra000767	A03	12967434	12968501	+	Cytoplasmic	1068	355	40.76	9.04	5699	35.72	68.65	-0.683
	4	Bra001026	A03	14457359	14458315	-	Nuclear	957	318	36.76	9.59	5131	52.5	60.35	-0.979
	5	Bra001318	A03	15841576	15842091	-	Nuclear	516	171	19.2	4.73	2617	55.85	70.06	-1.004
	6	Bra001416	A03	16295126	16301062	-	Nuclear	2148	715	81.31	5.86	11337	49.5	68.41	-0.71
	7	Bra001523	A03	16860953	16863408	+	Nuclear	1539	512	56.98	8.99	7815	53.82	53.4	-0.894
	8	Bra001752	A03	18267425	18268228	-	Nuclear	804	267	29.04	9.22	4085	68.5	73.45	-0.592
	9	Bra001904	A03	19294074	19294589	+	Nuclear	516	171	18.96	6.58	2558	69.2	46.2	-1.119
	10	Bra002027	A07	2447928	2448452	+	Nuclear	525	174	18.83	6.65	2606	57.87	66.67	-0.657
	11	Bra002438	A10	9655755	9656885	+	Nuclear	1131	376	42.98	6.78	5878	54.56	60.93	-0.683
	12	Bra002447	A10	9601704	9602705	+	Nuclear	1002	333	38.57	6.49	5273	56.79	53.48	-0.87
	13	Bra002528	A10	9111813	9112295	+	Nuclear	483	160	17.14	9.34	2413	37.9	82.94	-0.172
	14	Bra002836	A10	9111813	7303789	+	Nuclear	1398	465	51.64	5.67	7087	53.31	55.63	-0.907
	15	Bra003140	A07	14830572	14831297	+	Nuclear	726	241	28.86	6.05	4024	55.56	73.61	-0.888
	16	Bra003148	A07	14861775	14862281	+	Nuclear	507	168	19.28	9.05	2676	41.97	66.07	-0.702
	17	Bra003284	A07	15656269	15657171	-	Nuclear	732	243	27.12	8.4	3748	36.69	60.53	-0.626
	18	Bra003295	A07	15733329	15734964	+	Nuclear	741	246	27.95	8.41	3791	44.08	43.25	-1.01
	19	Bra003317	A07	15853106	15853816	-	Nuclear	711	236	26.33	8.95	3577	63.87	41.36	-1.035
	20	Bra003422	A07	16412495	16413388	+	Nuclear	894	297	33.83	8.78	4666	73.73	45.96	-1.192
	21	Bra003493	A07	16749681	16752579	-	Nuclear	2418	805	89.05	8.31	12220	57.04	54.84	-0.845
	22	Bra003582	A07	17197553	17198203	-	Nuclear	651	216	23.95	9.82	3334	44.64	64.21	-0.71
	23	Bra003669	A07	17634350	17635123	+	Nuclear	774	257	29.05	8.96	3987	53.67	57.32	-0.786
	24	Bra003810	A07	18453194	18454525	-	Nuclear	1332	443	51.59	4.77	7108	54.21	55.98	-1.04
	25	Bra003899	A07	18905381	18907244	-	Nuclear	1140	379	43.14	7.09	5888	61.96	50.63	-0.944
	26	Bra004050	A07	19819006	19820966	-	Nuclear	1242	413	46.18	8.93	6398	70.1	64.53	-0.84
	27	Bra004171	A07	20482860	20483534	-	Nuclear	675	224	25.15	6.99	3491	51.2	66.21	-0.637
	28	Bra004148	A07	20353612	20354376	-	Nuclear	765	254	28.06	5.81	3867	61.06	71.14	-0.571
	29	Bra004200	A07	20663149	20663724	+	Nuclear	576	191	21.26	7.16	2919	57.13	55.76	-0.761
	30	Bra004283	A07	21052342	21054334	+	Nuclear	1239	412	45.96	9.09	6388	65.2	65.63	-0.762
	31	Bra004300	A07	21121698	21122408	-	Nuclear	711	236	25.2	8.98	3444	53.11	51.27	-0.678
	32	Bra004312	A07	21182534	21184082	-	Nuclear	756	251	28.27	8.58	3866	46.29	48.92	-1.029
	33	Bra004324	A07	21272695	21274809	-	Cytoplasmic	1194	397	45.03	5.98	6277	41.89	80.33	-0.265
	34	Bra004411	A05	7752	9493	+	Extracellular	1407	468	52.07	7.58	7270	47.6	82.52	-0.14
	35	Bra004414	A05	18375	19887	-	Nuclear	984	327	37.52	7.27	5202	45.01	77.19	-0.543
	36	Bra004478	A05	343879	348819	+	Nuclear	2010	669	74.28	9.05	10227	54.71	55.25	-0.757
	37	Bra004660	A05	1278038	1278790	+	Extracellular	753	250	28.36	7.9	3886	67.48	48.36	-1.062
	38	Bra004692	A05	1373759	1374394	+	Nuclear	636	211	24.11	9.53	3340	44.76	58.72	-0.914
	39	Bra005165	A05	3779940	3780815	+	Nuclear	876	291	32.63	8.86	4519	66.71	58.28	-0.867
	40	Bra005197	A05	3959262	3959765	-	Nuclear	504	167	18.79	9.26	2624	55.06	73.41	-0.453
	41	Bra005232	A05	4174659	4175298	+	Nuclear	357	118	13.48	9.56	1891	42.81	57.88	-0.895
	42	Bra005262	A05	4352909	4355012	+	Nuclear	1149	382	43.8	9.13	6119	39.51	67.51	-0.708
	43	Bra005265	A05	4377584	4381874	+	Nuclear	3000	999	108.84	6.17	15216	50.86	75.1	-0.55
	44	Bra005443	A05	5505490	5508223	-	Nuclear	2238	745	86.54	6.97	12161	44.49	88.43	-0.392
	45	Bra005605	A05	6493634	6495370	-	Nuclear	831	276	31.21	9.45	4375	67.19	55.54	-0.95
	46	Bra005665	A03	47331	48017	-	Nuclear	687	228	25.75	7.04	3550	56.16	59.91	-0.759
	47	Bra005741	A03	388727	391312	-	Nuclear	1515	504	55.36	9.38	7626	52.08	57.14	-0.731
	48	Bra005752	A03	436686	438114	-	Cytoplasmic	1350	449	51.93	6.87	7299	53.89	88.6	-0.296
	49	Bra005766	A03	493275	494105	+	Nuclear	831	276	30.14	8.97	4224	45.73	75.33	-0.487
	50	Bra005803	A03	721802	722881	+	Nuclear	1080	359	39.55	6.84	5492	57	71.23	-0.691
	51	Bra005840	A03	874513	875061	+	Nuclear	549	182	20.5	5.18	2820	63.32	64.84	-0.768
	52	Bra005874	A03	1017503	1018156	-	Nuclear	654	217	24.31	8.65	3387	53.17	70	-0.665
	53	Bra005882	A03	1042412	1045341	-	Cytoplasmic	1539	512	59.01	5.62	8254	40.61	76.56	-0.776
	54	Bra006057	A03	1788666	1794501	+	Nuclear	5268	1755	197.51	6.85	27718	42.69	87.74	-0.227
	55	Bra006230	A03	2622828	2623292	+	Nuclear	465	154	17.14	8.71	2343	67.71	47.53	-0.843
	56	Bra006240	A03	2657603	2659177	+	Nuclear	780	259	29.6	9.18	4137	60.85	64.75	-0.687
	57	Bra006302	A03	2925618	2926721	-	Nuclear	1104	367	41.13	8.16	5738	48.3	67.22	-0.734
	58	Bra006357	A03	3154989	3155309	+	Nuclear	321	106	11.32	9.81	1608	21.67	53.68	-1.077
	59	Bra006691	A03	4651954	4652433	-	Mitochondrial	480	159	17.02	9.75	2410	41.84	82.83	-0.211
	60	Bra006692	A03	4655037	4655516	-	Mitochondrial	480	159	17.02	9.75	2410	41.84	82.83	-0.211
	61	Bra006815	A03	5166739	5167191	-	Nuclear	453	150	16.91	6.9	2324	61.52	60.4	-0.751
	62	Bra007029	A09	28441126	28441548	+	Nuclear	423	140	16.28	9.15	2266	60.72	60.64	-1.054
	63	Bra007346	A09	30255256	30257049	+	Nuclear	924	307	34.82	6.45	4729	48.08	51.76	-0.935
	64	Bra007378	A09	30414421	30415182	-	Nuclear	762	253	28.28	8.82	3844	61.53	42.45	-1.058
	65	Bra007545	A09	31250075	31250968	+	Nuclear	894	297	33.38	8.36	4621	67.76	51.85	-0.978
	66	Bra007844	A09	32732000	32734591	-	Nuclear	1203	400	45.91	5.36	6348	56.89	66.75	-0.782
	67	Bra008004	A02	11478991	11480900	+	Nuclear	1194	397	45.58	8.24	6236	55.8	47.38	-1.069
	68	Bra008143	A02	12406909	12410698	+	Nuclear	1986	661	75.55	5.04	10415	61.1	53.83	-1.087
	69	Bra008218	A02	12888684	12890803	+	Nuclear	1341	446	48.5	9.42	6771	48.2	71.68	-0.505
	70	Bra008335	A02	13800401	13801183	-	Nuclear	783	260	29.41	9.32	4062	58.4	58.5	-0.789
	71	Bra008445	A02	14681062	14681715	+	Nuclear	654	217	24.46	9.89	3403	53.17	65.67	-0.687
	72	Bra008486	A02	14937019	14937798	-	Nuclear	780	259	29.51	9.5	4115	52.26	75.95	-0.488
	73	Bra008621	A10	11928028	11928339	-	Nuclear	312	103	11.13	9.81	1586	20.97	56.12	-1.091
	74	Bra008787	A10	12639775	12640236	-	Nuclear	462	153	17.28	6.39	2364	57.01	54.84	-0.765
	75	Bra009000	A10	13594877	13595605	-	Nuclear	729	242	26.99	5.45	3698	53.89	60.54	-0.764
	76	Bra009038	A10	13786896	13792479	-	Nuclear	5304	1767	199.45	6.84	27941	43.09	86.76	-0.273
	77	Bra009088	A10	15273922	15274431	-	Nuclear	510	169	18.81	5.91	2601	61.22	71.01	-0.68
	78	Bra009160	A10	15009179	15009886	+	Nuclear	708	235	26.14	8.55	3626	60.48	68.89	-0.64
	79	Bra009399	A10	14005110	14007335	+	Nuclear	1329	442	50.99	7.56	7141	40.64	77.85	-0.626
	80	Bra009457	A10	15537229	15538266	-	Nuclear	1038	345	37.69	8.58	5251	57.1	71.59	-0.488
	81	Bra009464	A10	15579789	15580475	+	Nuclear	687	228	24.15	9.2	3335	72.33	59.91	-0.586
	82	Bra009474	A10	15652358	15656627	-	Nuclear	3483	1160	130.3	6.92	18177	50.4	72.61	-0.608
	83	Bra009475	A10	15652358	15652672	-	Nuclear	315	104	12.47	9.99	1726	43.8	45.96	-1.027
	84	Bra009513	A10	15821373	15823044	-	Nuclear	1083	360	39.68	4.72	5447	62.21	59.06	-0.942
	85	Bra009525	A10	15895847	15896644	-	Nuclear	798	265	28.83	7.27	3994	46.66	68.53	-0.57
	86	Bra009549	A10	15999389	16002184	-	Nuclear	1551	516	56.68	9.58	7809	50.89	56.36	-0.723
	87	Bra009629	A10	16317141	16318510	+	Nuclear	1074	357	39.39	6.79	5423	67.35	55.77	-0.69
	88	Bra009785	A06	17872837	17875030	+	Nuclear	1518	505	57.58	9.39	8029	54.29	74.16	-0.57
	89	Bra009822	A06	18119793	18120557	+	Nuclear	765	254	28.32	6.86	3902	55.6	66.85	-0.593
	90	Bra009914	A06	18674216	18676645	+	Nuclear	453	150	17.96	9.24	2519	2519	2519	-1.134
	91	Bra009937	A06	18819821	18820675	-	Nuclear	855	284	31.42	5.2	4304	50.81	52.15	-0.913
	92	Bra010922	A08	16348354	16349055	+	Nuclear	702	233	25.17	8.73	3452	70.94	51.93	-0.757
	93	Bra010975	A08	16575157	16575792	-	Nuclear	636	211	23.63	6.63	3251	42.06	64.69	-0.724
	94	Bra010981	A08	16618134	16620229	+	Nuclear	1137	378	43.04	9.07	6003	63.84	69.42	-0.738
	95	Bra010983	A08	16625324	16626319	-	Nuclear	996	331	37.46	8.85	5165	61.71	60.36	-0.834
	96	Bra011270	A01	2999800	3001409	+	Nuclear	1188	395	44.58	5.33	6129	49.17	62.46	-0.774
	97	Bra011601	A01	1457891	1458718	+	Nuclear	828	275	30.95	9.69	4307	48.53	63.45	-0.698
	98	Bra011628	A01	1352515	1353321	+	Nuclear	807	268	28.54	5.86	3976	48.4	58.58	-0.772
	99	Bra011631	A01	1342483	1343241	-	Nuclear	759	252	26.66	4.66	3692	51.81	63.57	-0.723
	100	Bra011765	A01	672224	676595	+	Nuclear	1263	420	47.98	6.91	6728	50.31	85.9	-0.266
	101	Bra011766	A01	667142	670549	+	Nuclear	1587	528	60.34	6.56	8455	47.92	86.25	-0.291
	102	Bra011917	A07	13581663	13582841	-	Nuclear	1179	392	44.97	8.89	6289	33.76	67.37	-0.763
	103	Bra011931	A07	13471502	13471954	+	Nuclear	453	150	16.34	9.73	2300	59.78	72.27	-0.447
	104	Bra011970	A07	13091291	13092157	+	Nuclear	867	288	31.21	8.11	4338	61.64	64.41	-0.581
	105	Bra012034	A07	12719084	12722509	+	Nuclear	2133	710	79.85	6.78	11056	64.44	52.24	-1.166
	106	Bra012039	A07	12675778	12676566	-	Nuclear	789	262	29.92	6.38	4097	59.19	49.81	-1.082
	107	Bra012450	A07	9751530	9752798	+	Nuclear	1269	422	47.85	9.05	6600	54.13	54.53	-0.951
	108	Bra012452	A07	9748125	9749126	+	Nuclear	1002	333	36.87	8.68	5084	56.11	55.35	-0.975
	109	Bra012496	A07	9421550	9422191	-	Nuclear	642	213	24.13	6.13	3321	53.64	61.78	-0.725
	110	Bra012572	A03	23499318	23500105	-	Plasmamembrane	702	233	26.64	8.13	3709	43.79	80.77	-0.303
	111	Bra012573	A03	23490604	23492543	-	Extracellular	1344	447	50.64	6.78	7022	49.54	72.66	-0.409
	112	Bra012628	A03	23090001	23091923	+	Nuclear	1338	445	50.69	8.62	7063	46.18	73.87	-0.422
	113	Bra012638	A03	23037621	23038223	+	Nuclear	603	200	21.99	6.65	3014	57.74	54.15	-0.733
	114	Bra012701	A03	22687203	22687847	-	Nuclear	645	214	23.83	9.59	3343	66.23	58.69	-0.964
	115	Bra012914	A03	21558367	21559008	+	Nuclear	642	213	23.04	7.23	3131	58.08	47.18	-1.017
	116	Bra012953	A03	21375867	21376694	+	Nuclear	828	275	30.85	7.09	4282	38.92	68.04	68.04
	117	Bra012979	A03	21254352	21257565	+	Nuclear	2208	735	82.25	5.42	11491	51.07	76.72	-0.578
	118	Bra013257	A01	4575153	4575761	+	Nuclear	609	202	22.32	5.96	3037	51.97	46.83	-0.819
	119	Bra013903	A01	8388029	8390980	+	Nuclear	1785	594	66.51	6.92	9270	53.5	66.38	-0.861
	120	Bra013979	A08	4887394	4888412	+	Cytoplasmic	753	250	28.1	5.67	3913	40.73	79.56	-0.453
	121	Bra014094	A08	3576089	3578298	+	Nuclear	1257	418	45.94	9.59	6413	51.23	70.43	-0.502
	122	Bra014483	A04	937359	938126	-	Nuclear	768	255	29.21	9.53	4069	72.59	55.76	-1.073
	123	Bra014612	A04	1759488	1761540	-	Nuclear	1095	364	41.07	7.1	5589	53.69	47.72	-0.933
	124	Bra014861	A04	3675591	3676010	-	Nuclear	420	139	16.12	8.42	2231	68.89	58.99	-1.078
	125	Bra015200	A07	3892050	3896839	-	Nuclear	1899	632	71.59	8.19	9997	60.88	81.09	-0.336
	126	Bra015271	A10	2308878	2311035	+	Nuclear	1449	482	53.07	8.38	7322	49.66	63.55	-0.618
	127	Bra015347	A10	1871022	1873881	-	Nuclear	1194	397	45.15	9.09	6294	58.44	76.37	-0.541
	128	Bra015357	A10	1821062	1827681	+	Nuclear	3363	1120	126.05	7.98	17752	43.87	82.12	-0.442
	129	Bra015598	A10	258536	260846	-	Nuclear	1260	419	45.89	9.57	6417	54.89	73.08	-0.492
	130	Bra015769	A07	24218339	24218647	+	Nuclear	309	102	11.71	9.58	1600	57.59	42.06	-1.219
	131	Bra015824	A07	23964553	23966840	+	Nuclear	1392	463	50.01	9.37	6984	54.29	70.78	-0.481
	132	Bra016278	A08	16892682	16893629	+	Nuclear	948	315	35.19	7.1	4804	56.45	55.11	-0.851
	133	Bra016280	A08	16900871	16902142	+	Nuclear	1272	423	47.39	8.85	6512	54.2	53.92	-0.904
	134	Bra016694	A08	18812573	18820236	-	Nuclear	2670	889	98.04	7.09	13534	46.31	63.35	-0.645
	135	Bra016878	A04	17878465	17879103	+	Nuclear	639	212	23.99	9.2	3320	44.66	62.12	-0.832
	136	Bra016900	A04	17802807	17803571	+	Nuclear	765	254	29.18	7.34	3985	60.11	47.2	-1.122
	137	Bra016914	A04	17736765	17738064	-	Nuclear	762	253	28.27	8.92	3906	47.77	53.48	-0.791
	138	Bra017158	A04	16389017	16389919	-	Nuclear	903	300	33.42	9.04	4633	74.75	58.53	-0.89
	139	Bra017188	A04	16226714	16227256	+	Nuclear	543	180	20.39	9.41	2864	64.23	74.11	-0.442
	140	Bra017233	A04	15963675	15971588	-	Nuclear	3972	1323	144.27	7.3	20201	43.07	75.84	-0.532
	141	Bra017432	A09	13837275	13839508	+	Nuclear	1323	440	49.28	8.91	6812	56.75	61.64	-0.772
	142	Bra017706	A03	29944383	29945261	-	Nuclear	879	292	32.15	8.91	4424	45.85	52.12	-0.684
	143	Bra018060	A06	9612197	9617375	-	Nuclear	4158	1385	154.69	6.78	21423	50.93	62.71	-0.714
	144	Bra018097	A06	9932927	9939278	-	Nuclear	4614	1537	173.49	5.56	24075	51.32	73.8	-0.661
	145	Bra018101	A06	9957028	9964733	+	Nuclear	4998	1665	186.89	5.57	25960	53.66	74.56	-0.625
	146	Bra018225	A06	10968978	10969556	+	Nuclear	579	192	20.88	8.96	2885	52.01	60.47	-0.625
	147	Bra018369	A05	7807454	7808587	-	Nuclear	1134	377	41.57	8.95	5840	42.75	81.41	-0.19
	148	Bra018438	A05	8227790	8228407	-	Nuclear	618	205	22.74	9.59	3156	56.72	60.44	-0.684
	149	Bra018535	A02	15870812	15873210	-	Nuclear	1215	404	44.55	9.18	6167	41.97	62.05	-0.578
	150	Bra018638	A06	2871460	2873557	-	Nuclear	1014	337	38.48	8.45	5320	60.2	61.63	-0.727
	151	Bra018817	A06	1786334	1787455	+	Nuclear	1122	373	41.69	4.85	5713	76.1	61.9	-0.878
	152	Bra018902	A06	1364392	1366400	+	Nuclear	1014	337	38.51	6.1	5200	43.68	48.64	-0.878
	153	Bra019150	A03	26079862	26086149	+	Nuclear	2823	940	105.25	7.55	14771	52.81	76.13	-0.657
	154	Bra019230	A03	25628804	25630234	-	Plasmamembrane	1098	365	40.83	6.86	5656	47.84	72.96	-0.296
	155	Bra019476	A06	12316943	12317452	-	Cytoplasmic	510	169	18.74	8.69	2603	43.49	63.43	-0.47
	156	Bra019477	A06	12320541	12321053	-	Nuclear	513	170	18.83	9.58	2636	41.13	63.65	-0.558
	157	Bra019710	A06	4860206	4861314	+	Nuclear	1029	342	38.35	8.46	5312	62	70.32	-0.538
	158	Bra019822	A06	4214036	4215443	+	Nuclear	927	308	35.14	6.13	4768	39.41	46.49	-1.152
	159	Bra019849	A06	4032098	4033245	-	Nuclear	1077	358	39.66	9.52	5560	34.75	78.16	-0.309
	160	Bra019941	A06	3593044	3594829	+	Cytoplasmic	1056	351	39.18	5.14	5462	36.82	88.35	-0.247
	161	Bra020223	A02	4626780	4627673	-	Nuclear	894	297	33.67	6.26	4612	40.86	64.34	-0.667
	162	Bra020224	A02	4631230	4632135	-	Nuclear	906	301	34.15	6.17	4679	46.42	65.12	-0.689
	163	Bra020284	A02	4994160	4994498	-	Nuclear	339	112	12.04	9.43	1671	36.25	60.09	-0.55
	164	Bra020437	A02	5726639	5727091	-	Nuclear	453	150	16.93	6.42	2320	55.9	58.47	-0.801
	165	Bra020486	A02	24528841	24529587	-	Nuclear	747	248	27.51	6.94	3740	61.05	55.52	-0.838
	166	Bra020571	A02	23940812	23941519	+	Nuclear	708	235	26.12	9.01	3633	50.3	64.3	-0.684
	167	Bra021078	A08	9225446	9227916	-	Nuclear	1278	425	48.34	5.93	6667	57.13	74.31	-0.511
	168	Bra021510	A01	24048368	24050780	-	Nuclear	1533	510	56.26	7.67	7693	58.13	54.16	-0.878
	169	Bra022436	A05	18423014	18424021	+	Nuclear	804	267	29.25	8.79	4076	68.78	64.68	-0.71
	170	Bra022489	A02	8451336	8455775	-	Nuclear	3354	1117	127.54	6.32	17929	48.81	85.99	-0.399
	171	Bra022491	A02	8444046	8448133	-	Nuclear	3060	1019	116.49	5.68	16340	43.78	86.99	-0.321
	172	Bra022541	A02	8133520	8137986	-	Nuclear	1899	632	71.35	8.08	9997	51.4	81.74	-0.378
	173	Bra022712	A02	6841611	6843374	-	Nuclear	1764	587	64.07	5.43	8819	42.11	66.15	-0.822
	174	Bra022735	A02	6697544	6699402	+	Nuclear	1422	473	51.33	9.59	7205	37.69	74.38	-0.44
	175	Bra023088	A03	8641227	8642202	-	Nuclear	357	118	13.51	9.71	1899	41.18	55.42	-0.985
	176	Bra023153	A09	21270412	21272503	+	Nuclear	1029	342	37.31	8.73	5183	75.33	57.87	-0.623
	177	Bra023223	A09	20581633	20584878	-	Nuclear	1443	480	52.62	9.63	7196	38.64	50.9	-0.821
	178	Bra023444	A02	2369866	2370360	+	Nuclear	495	164	18.31	7.8	2502	64.87	45.24	-0.698
	179	Bra023567	A02	2927193	2927504	+	Nuclear	312	103	11.11	9.81	1580	20.97	54.27	-1.115
	180	Bra023759	A01	18877110	18877727	-	Nuclear	618	205	23.19	7.68	3205	83.27	60.49	-0.802
	181	Bra023918	A01	20188249	20190260	+	Nuclear	1080	359	40.59	6.64	5487	50.08	51.36	-0.799
	182	Bra024448	A06	16422878	16423603	+	Nuclear	726	241	25.92	8.23	3549	57.1	54.65	-0.85
	183	Bra024512	A06	16956914	16957477	+	Extracellular	564	187	20.11	7.56	2792	71.28	77.33	-0.115
	184	Bra024704	A09	24634801	24636159	+	Nuclear	1359	452	50.87	8.8	7010	52.54	54.78	-0.946
	185	Bra024706	A09	24630837	24631814	+	Nuclear	978	325	35.17	8.65	4833	50.55	46.77	-0.987
	186	Bra024771	A09	24079156	24081246	+	Nuclear	1152	383	43.68	9.06	6089	70.82	67.26	-0.772
	187	Bra024833	A06	22622816	22625669	+	Nuclear	1542	513	55.65	9.14	7634	42.18	57.6	-0.664
	188	Bra024834	A06	22634742	22638426	-	Nuclear	1659	552	58.99	9.55	8066	52.68	51.14	-0.761
	189	Bra024841	A06	22686543	22688961	-	Nuclear	1335	444	49.88	9.09	6932	57.88	66.33	-0.801
	190	Bra025393	A06	20758812	20759783	+	Nuclear	972	323	35.49	7.08	4946	56.51	72.35	-0.389
	191	Bra025591	A04	7993222	7994997	-	Nuclear	1776	591	67.66	5.77	9230	46.8	72	-0.321
	192	Bra026203	A06	5298953	5301363	+	Nuclear	1395	464	50.82	8.59	6958	50.14	54.72	-0.719
	193	Bra026204	A06	5293698	5295597	+	Nuclear	1353	450	49.29	8.89	6712	43.02	48.84	-0.861
	194	Bra026333	A01	9748926	9751139	+	Mitochondrial	1560	519	59.05	9.21	8308	47.88	79.85	-0.343
	195	Bra026366	A01	9515842	9517222	+	Nuclear	1281	426	46.96	9.43	6563	41.02	70.47	-0.591
	196	Bra026616	A02	20030179	20037968	-	Nuclear	1536	511	55.92	9.03	7678	43.62	59.9	-0.664
	197	Bra026617	A02	19992352	20001272	+	Nuclear	1773	590	63.62	9.12	8661	48.08	49.98	-0.84
	198	Bra026624	A02	19896731	19899540	+	Nuclear	1317	438	49.16	9.03	6813	54.27	63.47	-0.821
	199	Bra026819	A09	35620967	35623677	-	Nuclear	1404	467	51.31	9.11	7038	43.32	59.38	-0.71
	200	Bra027394	A05	21408920	21412013	-	Nuclear	1518	505	56.15	8.36	7673	56	51.21	-0.909
	201	Bra027500	A09	11300905	11301306	+	Nuclear	402	133	14.75	8.47	2038	67.36	72.56	-0.48
	202	Bra028067	A09	18765243	18767007	-	Nuclear	864	287	32.55	7.23	4473	39.5	64.11	-0.73
	203	Bra028395	A07	13725521	13726576	-	Nuclear	975	324	35.98	5.23	4976	55.73	79.01	-0.274
	204	Bra028724	A02	983919	984467	+	Nuclear	549	182	21.09	9.32	2877	58.94	41.87	-1.081
	205	Bra028740	A02	905543	908380	-	Cytoplasmic	1521	506	58.95	5.12	8230	46.04	73.99	-0.882
	206	Bra028791	A02	652608	653666	+	Nuclear	1059	352	38.89	8.3	5403	61	68.47	-0.668
	207	Bra028831	A02	458397	459203	+	Nuclear	807	268	29.09	6.92	4038	42.73	66.64	-0.588
	208	Bra028914	A02	46716	47423	-	Nuclear	708	235	26.19	6.6	3610	54.31	61.45	-0.78
	209	Bra028943	A03	5538606	5539775	-	Nuclear	1524	389	42.37	5.31	5788	53.34	59.23	-0.856
	210	Bra029029	A03	5964981	5966504	-	Nuclear	1524	507	55.01	6.29	7592	55.43	59.27	-0.893
	211	Bra029148	A03	6578533	6579699	+	Nuclear	1167	388	44.69	6.27	6244	49.97	71.31	-0.761
	212	Bra029179	A03	6725825	6739282	-	Nuclear	2595	864	97.65	8.66	13637	50.38	73.72	-0.304
	213	Bra029186	A03	6762463	6764178	-	Nuclear	1131	376	43.72	6.74	6003	55.39	44.39	-1.245
	214	Bra029232	A02	25880854	25882965	+	Extracellular	801	266	30.44	9.52	4300	41.65	82.86	-0.395
	215	Bra029236	A02	25861186	25864805	-	Plasmamembrane	1716	571	64.51	7.57	9021	48.76	86.06	-0.172
	216	Bra029298	A02	25483851	25489271	+	Nuclear	3174	1057	120.65	5.46	16956	37.55	88.56	-0.423
	217	Bra029299	A02	25478290	25482781	+	Nuclear	3264	1087	124.12	6.24	17498	44.4	89.56	-0.376
	218	Bra029315	A02	25364888	25365589	+	Nuclear	702	233	25.84	4.88	3550	38.38	63.61	-0.961
	219	Bra029329	A02	25303946	25306694	+	Nuclear	1893	630	70.19	5.63	9847	45.97	81.71	-0.535
	220	Bra029526	A09	17968105	17971275	+	Nuclear	2319	772	84.55	6.11	11697	48.49	48.49	48.49
	221	Bra029843	A05	22753460	22754540	-	Nuclear	978	325	34.73	6.39	4773	52.99	66.98	-0.628
	222	Bra029985	A01	14943696	14944361	+	Nuclear	666	221	23.95	6.66	3251	58.82	49	-1.051
	223	Bra030450	A05	11517583	11519941	+	Nuclear	1023	340	38.63	6.09	5206	49.5	45.65	-0.912
	224	Bra030571	A08	20504060	20504512	-	Nuclear	453	150	16.9	8.93	2323	63.28	60.6	-0.525
	225	Bra030592	A08	20414488	20417697	+	Nuclear	1245	414	46.44	6.15	6544	54.54	72.85	-0.795
	226	Bra030860	A08	350979	352142	-	Nuclear	1164	387	45.04	9.08	6344	42.4	69.95	-0.855
	227	Bra030886	A08	546451	548380	+	Nuclear	1314	437	48.85	7.98	6659	57.78	49.2	-0.955
	228	Bra030981	A09	34891933	34892478	-	Nuclear	546	181	20.88	10.03	2940	63.63	69.45	-0.651
	229	Bra031239	A05	17464303	17466369	+	Nuclear	1080	359	40.61	6.36	5497	51.91	52.14	-0.839
	230	Bra031407	A01	17587971	17589818	+	Extracellular	1527	508	59.19	6.27	8096	51.78	69.69	-0.424
	231	Bra031491	A01	16846205	16847426	-	Nuclear	753	250	28.43	4.87	3851	77.41	31.6	-1.668
	232	Bra031621	A09	37301509	37303518	+	Nuclear	1014	337	38.47	8.32	5293	54.82	55.55	-0.754
	233	Bra031715	A09	36848947	36849561	-	Nuclear	615	204	22.93	9.26	3155	58.68	52.65	-0.773
	234	Bra031820	A02	26830716	26831111	+	Nuclear	336	111	11.72	9.23	1633	47.21	68.56	-0.488
	235	Bra031834	A02	26722861	26723568	+	Nuclear	708	235	25.14	7.66	3436	59.18	58.13	-0.764
	236	Bra032089	A04	11341028	11342543	+	Nuclear	1200	399	45.11	5.29	6236	52.47	65.46	-0.741
	237	Bra032130	A04	11085583	11087274	-	Nuclear	1098	365	41.18	9.24	5837	53.4	76.49	-0.691
	238	Bra032148	A04	10931905	10936796	+	Nuclear	4101	1366	153.6	6.27	21283	46.39	72.96	-0.482
	239	Bra032509	A09	38129771	38130232	-	Nuclear	462	153	17.01	9.44	2350	49.94	57.45	-0.75
	240	Bra032510	A09	38135188	38136926	-	Plasmamembrane	861	286	31.12	10.46	4388	53.75	81.82	-0.24
	241	Bra032541	A09	38297491	38299629	+	Nuclear	1473	490	54.28	8.71	7472	50.21	60.92	-0.695
	242	Bra032661	A09	38825643	38826419	-	Nuclear	777	258	28.89	5.66	3927	72.35	54.5	-1.017
	243	Bra032845	A09	23616196	23616885	+	Nuclear	690	229	24.57	8.52	3379	69.93	56.24	-0.667
	244	Bra032967	A02	21892853	21893614	+	Nuclear	762	253	28.5	9.37	3978	39.68	79.33	-0.385
	245	Bra033033	A02	22289672	22292964	+	Nuclear	1071	356	40.9	8.8	5671	45.62	71.77	-0.522
	246	Bra033220	A10	3487362	3491250	+	Nuclear	2136	711	79.51	7.92	10989	63.33	68.44	-0.523
	247	Bra033384	A10	2592029	2597050	+	Nuclear	3384	1127	131.63	5.85	18507	48.19	81.77	-0.653
	248	Bra033666	A06	24671018	24671575	+	Nuclear	558	185	20.39	8.72	2839	67.13	72.16	-0.535
	249	Bra033683	A06	24586486	24586893	-	Nuclear	408	135	14.92	8.47	2064	70	73.56	-0.486
	250	Bra033724	A06	24354897	24357207	-	Nuclear	1362	464	50.64	8.78	6993	42.62	61.64	-0.615
	251	Bra033840	A01	13052279	13053953	-	Nuclear	1362	453	50.32	9.34	6951	47.88	60.57	-0.774
	252	Bra033930	A02	9847851	9848388	-	Nuclear	246	81	9.34	7.73	1269	53.07	34.94	-1.281
	253	Bra033944	A02	9735742	9736440	-	Nuclear	699	232	24.63	7.75	3361	62.93	51.72	-0.627
	254	Bra034063	A01	25157641	25158162	-	Nuclear	522	173	19.35	4.8	2640	49.81	64.22	-1.067
	255	Bra034116	A01	24911512	24912348	-	Nuclear	564	278	29.87	9.15	4130	47.36	69.53	-0.559
	256	Bra034187	A09	1186918	1188088	+	Nuclear	564	187	20.51	8.91	2820	71.89	44.92	-0.839
	257	Bra034322	A04	12259900	12263108	-	Nuclear	2079	692	77.57	6.8	10737	62.48	52.59	-1.165
	258	Bra034366	A04	12537696	12540993	+	Nuclear	1392	463	52.45	5.89	7344	41.39	86.48	-0.536
	259	Bra034396	A04	12702128	12703006	+	Nuclear	879	292	31.4	8.46	4366	62.29	65.55	-0.475
	260	Bra034765	A05	22051971	22054503	-	Cytoplasmic	1782	593	65.72	4.56	9103	40.43	78.74	-0.331
	261	Bra035157	A07	25691176	25691820	+	Nuclear	645	214	24.08	9.74	3342	68.26	60.65	-0.715
	262	Bra035609	A02	6302882	6304147	-	Nuclear	1266	421	45.87	5.26	6317	52.08	64.18	-0.795
	263	Bra035678	A04	12987871	12988317	+	Nuclear	447	148	16.03	9.59	2242	62.91	65.34	-0.541
	264	Bra035726	A10	4152590	4154604	+	Nuclear	1149	382	44.06	6.09	6047	60.08	43.69	-1.201
	265	Bra035938	A09	3431019	3436008	+	Nuclear	2493	830	92.34	7.2	12848	50.44	70.49	-0.756
	266	Bra036013	Scaffold000111	542954	543793	+	Nuclear	477	158	18.29	9.81	2572	42.61	59.24	-0.947
	267	Bra036098	A09	26820825	26822569	+	Nuclear	1311	436	46.34	9.45	6480	56.9	66.03	-0.472
	268	Bra036156	A09	2177219	2177749	+	Nuclear	5022	176	19.66	5.53	2677	59.56	67.67	-0.675
	269	Bra036288	A09	810301	830956	+	Nuclear	5022	1673	190.32	6.56	26311	47.95	75.46	-0.369
	270	Bra036434	A01	26176252	26177888	-	Nuclear	822	273	30.46	6.53	4245	40.13	69.71	-0.447
	271	Bra036435	A01	26178878	26180735	-	Cytoplasmic	843	280	31.61	4.86	4401	44.46	83.54	-0.243
	272	Bra036535	A09	2952058	2952822	-	Nuclear	765	254	28.65	6.22	3888	61.53	58.03	-0.806
	273	Bra036591	A09	2677697	2679140	-	Nuclear	906	301	34.98	6.6	4898	66.93	62.52	-1.156
	274	Bra036608	A09	2593750	2594544	-	Nuclear	795	264	29.32	4.46	3978	44.22	55.76	-0.809
	275	Bra036609	A09	2574266	2575471	+	Nuclear	1206	401	42.61	4.42	5845	54.39	61.6	-0.581
	276	Bra036750	A08	7377108	7378583	-	Nuclear	1476	491	54.89	5.9	7544	55.32	60.61	-0.667
	277	Bra037151	A09	4681834	4683654	+	Nuclear	1479	492	52.08	7.56	7227	57.72	66.4	-0.467
	278	Bra037455	A06	20185376	20185894	-	Nuclear	519	172	19.31	6.52	2643	61.23	63.55	-0.758
	279	Bra037784	A09	4164367	4166589	-	Nuclear	1317	438	50.99	7.26	7126	45.88	75.66	-0.658
	280	Bra037845	A09	4464424	4465119	+	Nuclear	696	231	25.03	7.69	3427	58.74	55.67	-0.81
	281	Bra038084	A08	6691066	6693070	+	Nuclear	1683	560	62.38	6.05	8729	37.3	83.84	-0.39
	282	Bra038219	A01	20691384	20692178	+	Nuclear	795	264	29.08	9.36	4090	77.17	73.52	-0.72
	283	Bra038293	A06	11226394	11233503	+	Nuclear	2661	886	101.51	6.43	14004	52.57	69.04	-0.7
	284	Bra038491	A01	10697384	10701048	-	Nuclear	1170	389	43.71	9.71	6129	60.19	63.08	-0.891
	285	Bra038687	A01	24478737	24479915	-	Nuclear	816	271	30.75	8.12	4303	42.83	78.86	-0.434
	286	Bra038996	A07	782846	784189	-	Nuclear	816	271	30.14	9.13	4249	25.12	66.13	-0.879
	287	Bra039412	A05	24219502	24224786	-	Nuclear	2880	959	107.62	8.8	15048	61.49	63.53	-0.923
	288	Bra039606	A07	1348845	1349342	-	Nuclear	498	165	19.33	9.43	2663	47.06	42.55	-1.366
	289	Bra039750	A02	8717568	8718356	-	Nuclear	789	262	28.56	6.38	3950	48.21	73.44	-0.463
	290	Bra039806	A04	3771644	3772168	-	Nuclear	525	174	19.86	9.4	2766	60.33	70.57	-0.663
	291	Bra039880	A08	6120584	6122819	+	Nuclear	1005	334	36.57	8.23	5087	64.26	64.79	-0.523
	292	Bra039993	A04	13363387	13364505	+	Nuclear	1119	372	40.75	8.51	5694	40.54	78.6	-0.227
	293	Bra040199	Scaffold000191	70733	75231	-	Nuclear	3378	1125	129.27	5.99	18171	46.65	86.73	-0.371
	294	Bra040200	Scaffold000191	75895	80757	-	Nuclear	3594	1197	136.87	5.85	19256	45.25	84.36	-0.49
	295	Bra040325	A04	18594058	18594903	+	Nuclear	846	281	32.11	8.53	4420	58.33	45.44	-1.073
	296	Bra040595	A05	24933236	24934525	+	Nuclear	1290	429	49.13	6.05	6731	51.32	75.57	-0.343
	297	Bra040600	A05	24920452	24920697	-	Nuclear	346	114	11.82	9.43	1633	47.21	68.56	-0.488
	298	Bra040607	A05	24897478	24901709	+	Cytoplasmic	1779	592	64.79	5.51	9116	35.3	77.43	-0.527
	299	Bra040741	Scaffold000247	17147	17776	-	Nuclear	630	209	23.37	9.55	3289	61.84	62.87	-0.891
	300	Bra040971	Scaffold000345	11846	13126	+	Nuclear	1281	426	46.25	6.7	6381	47	64.88	-0.502
	301	Bra040974	Scaffold000348	4982	8645	+	Nuclear	1758	585	62.91	9.22	8585	53.12	52.1	-0.761
