# Supplementary material for: Comprehensive genomic survey, structural classification and expression analysis of C2H2 zinc finger protein gene family in Brassica rapa L
Source: PLoS One. 2019 May 6;14(5):e0216071. doi: 10.1371/journal.pone.0216071 (PMC6502316; doi:10.1371/journal.pone.0216071)
Supplement: S2 Table — (XLSX) [file pone.0216071.s003.xlsx]

## Sheet: S2 Table
	S2 Table. Classification of the 301 Brassica rapa C2H2-ZFPs according to the organization of their contained C2H2 fingers
	Types	NO#	B. rapa gene ID	NO of C2H2 domains	C2H2 domains sequence side	Type of C2H2 ZNF	C2H2 domain sequence
	Br-tandem-SF
	Br-t1-SF	1	Bra023153	2	12 to 35, 36 to 59	M4, M5	VWCYYCDREFDDEKILVQHQKAKH; FKCHVCHKKLSTASGMVIHVLQVH
		2	Bra039880	2	12 to 35, 36 to 59	M4, M5	VWCYYCDREFEDEKILVQHQKAKH; FKCHACHKKLSSASGMVIHVLQVH
		3	Bra033033	2	14 to 38, 43 to 63	M4, D	NKCAACYKQFNKMEHLVEHMKISYH; PTCGVCKKHCRSFESLREHLI
		4	Bra036013	2	86 to 116, 121 to 146	Z1, D	YVCPEQTCVHHHSSRALGDLTGIKKHFCRKH, WKCEKCAKRYAVLSDYKAHSK
		5	Bra006240	3	64 to 89, 91 to 114, 129 to 154	M5, M4, M4	ISCPIVGCPERLKSLDNFEDHYKARH; ASCSVCSRVYPTSRLLSIHISEAH; YECLVEGCGLKFKNYKARHRHLVDKH
		6	Bra009475	3	15 to 39, 45 to 69, 75 to 101	M4, M4, M5	NRCTHEGCGKKFRAHKYLVLHQRVH; LACPWKGCSMNFKWQWARTEHLRLH; YKCKVEECGLSFRFVSDYSRHRRKTGH
		7	Bra004414	3	6 to 29, 35 to 59, 72 to 95	M3, M5, M3	HRCVACFKMFNRRQHLVEHMKISH; PRCGVCFKHCKSFESVREHLNVPDH; RGCTLCLRIFEDATALADHKNKCH
		8	Bra032148	3	730 to 753, 764 to 787, 827 to 850	M4, M4, M3	FACAICLDSFVKPKLLEAHVEERH; LQCIPCGSNFGDKEQLLVHVQAVH; YVCKFCGLKFNLLPDLGRHHQAEH
		9	Bra016694	3	501 to 523, 543 to 573, 578 to 598	M3, Z1, D	FLCEVCNKGFQREQNLQLHRRGH; YLCPEPTCVHHDPSRALGDLTGIKKHYYRKH; FKCEKCSKRYAVQSDWKAHSK
		10	Bra010981	3	62 to 84, 105 to 135, 141 to 168	M3, Z1, M5	YVCEICNQGFQRDQNLQMHRRRH; YVCPEPTCLHHDPCHALGDLVGIKKHFRRKH; WVCERCSKGYAVQSDYKAHLKTCGSRGH
		11	Bra017432	3	72 to 94, 114 to 144, 150 to 177	M3, Z1, M5	YICEICNQGFQRDQNLQMHRRRH; YVCPEPTCLHHAPCHALGDLVGIKKHFRRKH; WVCERCSKSYAVQSDYKAHLKTCGTRGH
		12	Bra024771	3	59 to 81, 102 to 132, 138 to 165	M3, Z1, M5	YVCEICNQGFQRDQNLQMHRRRH; YVCPEPTCLHHNPCHALGDLVGIKKHFRRKH; WVCDRCSKGYAVQSDYKAHLKTCGSRGH
		13	Bra024841	3	80 to 102,122 to 152, 158 to 185	M3, Z1, M5	YICEICNQGFQRDQNLQMHRRRH; YVCPEPSCLHHDPCHALGDLVGIKKHFRRKH; WVCEKCSKGYAVQSDYKAHLKTCGTRGH
		14	Bra026624	3	81 to 103, 123 to 153, 159 to 186	M3, Z1, M5	YICEICNQGFQRDQNLQMHRRRH; YVCPEPSCLHHDPCHALGDLVGIKKHFRRKH; WVCERCSKGYAVQSDYKAHLKTCGTRGH
		15	Bra004050	3	81 to 103, 123 to 153, 159 to 186	M3, Z1, M5	YVCEICNQGFQRDQNLQMHRRRH; YVCPEPTCLHHNPCHALGDLVGIKKHFRRKH; WICERCSKGYAVQSDYKAHLKTCGTRGH
		16	Bra023223	3	70 to 92, 111 to 141, 146 to 173	M3, Z1, M5	FLCEVCNRGFNREQNLQLHGRVH; FICPEPTCVHHDPSHALRDFTGIKKHYYRKH; WKCDKCPKSYALQSDWKTHSKICGIKVH
		17	Bra002438	3	219 to 241, 219 to 241, 308 to 330	M4, Z1, Z1	HYCQICGKGFKRDANLRMHMRAH; YSCPHQGCRWNQRHEKFQPLKSVICAKNHYKRSH; YMCTRCNVKHFSVLSDLRTHEKH
		18	Bra040971	3	217 to 239, 270 to 303, 308 to 330	M4, Z1, Z1	NFCTICGKGFKRDANLRMHMRGH; YSCPFPGCKRNKDHKRFQPLKTILCVKNHYKRTH; FTCSRCHTKKFSVIADLKTHEKH
		19	Bra005741	3	82 to 104, 124 to 154, 159 to 179	M3, Z1, D	FVCEICNKGFQRDQNLQLHRRGH; YICPIKTCVHHDSSRALGDLTGIKKHYSRKH; YKCEKCSKKYAVQSDWKAHAK
		20	Bra009549	3	82 to 104, 124 to 154, 159 to 179	M3, Z1, D	FVCEICNKGFQRDQNLQLHRRGH; YICPIKTCVHHDSSRALGDLTGIKKHYSRKH; FKCEKCSKKYAVQSDWKAHAK
		21	Bra001523	3	101 to 123, 143 to 173, 178 to 198	M3, Z1, D	FVCEICNKGFQRDQNLQLHKRGH; YVCPEASCVHHDPTRALGDLTGIKKHFCRKH; WKCDKCSKKYAVQSDCKAHSK
		22	Bra018638	3	180 to 202, 228 to 260, 265 to 285	M5, Z1, D	FACTICSKTFNRYNNMQMHMWGH; YCCAEGCKNNINHPRAKPLKDFRTLQTHYKRKH; FSCGKCGKALAVKGDWRTHEK
		23	Bra021510	3	96 to 118, 138 to 168, 173 to 193	M3, Z1, D	FVCEICNKGFQRDQNLQLHRRGH; YVCPEASCVHHDPSRALGDLTGIKKHFCRKH; WKCDKCSKKYAVQSDCKAHSK
		24	Bra024833	3	89 to 111, 130 to 160, 165 to 185	M3, Z1, D	FICDVCKKGFQREQNLQLHRRGH; YICPEPTCVHHDPARALGDLTGVKKHYYRKH; WKCDKCSKRYAVQSDWKAHSK
		25	Bra024834	3	85 to 107, 126 to 156, 161 to 181	M3, Z1, D	FICEVCNKGFQREQNLQLHRRGH; YLCPEPSCVHHDPSRALGDLTGIKKHYYRKH; WKCEKCSKRYAVQSDWKAHSK
		26	Bra026203	3	78 to 100, 119 to 149, 154 to 174	M3, Z1, D	FQCEVCEKGFQRQQNLQLHRRGH; YVCPEPTCVYHDPSRALGDLTGIKKHYCRKH; FKCEKCDKFYAVESDCKAHSK
		27	Bra026204	3	77 to 99, 118 to 148, 154 to 174	M3, Z1, D	FQCEVCQKGFQREQNLQLHRRGH; YVCPEPTCVYHDPSRALGDLTGIKKHYYRKH; FKCEKCNKFYAVESDCKAHFK
		28	Bra026616	3	101 to 123, 142 to 172, 177 to 197	M3, Z1, D	FICDVCKKGFQREQNLQLHRRGH; YLCPEPTCVHHDHSRALGDLTGIKKHYYRKH; WKCEKCSKRYAVQSDWKAHSK
		29	Bra026617	3	81 to 103, 122 to 152, 157 to 177	M3, Z1, D	FICEVCNKGFQREQNLQLHRRGH; YLCPEPTCVHHDPSRALGDLTGIKKHYYRKH; WKCEKCSKRYAVQSDWKAHSK
		30	Bra026819	3	81 to 103, 122 to 152, 157 to 177	M3,Z1, D	FLCEVCNKGFQREQNLQLHRRGH; YICPEPTCVHHDPSRALGDLTGIKKHYYRKH; WNCEKCSKRYAVQSDWKAHSK
		31	Bra027394	3	96 to 118, 138 to 168, 173 to 193	M3, Z1, D	FVCEICNKGFQRDQNLQLHRRGH; YVCPETSCVHHDPSRALGDLTGIKKHFSRKH; WKCDKCSKKYAVQSDCKAHSK
		32	Bra030450	3	172 to 194, 218 to 251, 256 to 276	M5, Z1, D	FSCPLCFKTFNRYNNMQMHMWGH; CFCCAPGCKNNIDHPRAKPLKDFRTLQTHYKRKH; FACRRCGKAFAVKGDWRTHEK
		33	Bra030886	3	78 to 100, 120 to 150, 155 to 175	M3, Z1, D	FICEICNKGFQRDQNLQLHKRGH; YVCPEPNCVHHHPSRALGDLTGIKKHFFRKH; WKCDKCSKKYAVQSDWKAHAK
		34	Bra031621	3	180 to 202, 228 to 260,265 to 285	M5, Z1, D	FACSICSKTFTRYNNMQMHMWGH; YCCAEGCKNNINHPRAKPLKDFRTLRTHYKRTH; FSCGKCGKALAVKGDWRTHEK
		35	Bra032541	3	68 to 90, 109 to 139, 144 to 164	M3, Z1, D	FLCEICGKGFQRDQNLQLHRRGH; YVCPEKSCVHHNPTRALGDLTGIKKHFCRKH; WKCGKCSKRYAVQSDWKAHSK
		36	Bra033724	3	65 to 87, 106 to 136, 141 to 161	M3, Z1, D	FLCEVCGKGFQRDQNLQLHRRGH; YVCPEKTCVHHDPARALGDLTGIKKHFCRKH; WTCEKCAKRYAVHSDYKAHSK
		37	Bra033840	3	71 to 93, 113 to 143, 148 to 168	M3, Z1, D	FICEVCNKGFKRDQNLQLHRRGH; YICPEKACVHHDPARALGDLTGIKKHFSRKH; WKCDKCSKKYAVMSDWKAHSK
		38	Bra036098	3	62 to 84, 103 to 133, 138 to 158	M3, Z1, D	FVCEICNKGFQRDQNLQLHRRGH; YVCPETSCVHHDPSRALGDLTGIKKHFCRKH; WKCDKCSKRYAVVSDWKAHSK
		39	Bra037151	3	61 to 83, 102 to 132, 137 to 157	M3, Z1, D	FVCEICSKGFQRDQNLQLHRRGH; YVCPVSGCVHHDPSRALGDLTGIKKHFCRKH; FKCEKCSKSYAVQSDWKAHSK
		40	Bra038293	3	65 to 87, 107 to 137, 142 to 162	M3, Z1, D	FICEICNKGFKRDQNLQLHRRGH; YICPEKTCVHHDPGRALGDLTGIKKHFSRKH; WKCDKCSKKYAVVSDWKAHSK
		41	Bra040974	3	82 to 104,123 to 153, 158 to 178	M3, Z1, D	FICEVCNKGFQREQNLQLHRRGH; YLCPEPTCVHHDPSRALGDLTGIKKHYYRKH; WKCEKCSKRYAVQSDWKAHSK
		42	Bra018060	4	1268 to 1290, 1291 to 1315, 1321 to 1345, 1351 to 1377	D, M4, M5, M5	YQCDMEGCTMSFSSEKQLSLHKR; NICPVKGCGKNFFSHKYLVQHQRVH; LKCPWKGCKMTFKWAWSRTEHIRVH; YVCAEPGCSQTFRFVSDFSRHKRKTGH
		43	Bra009474	4	1048 to 1070, 1071 to 1095, 1101 to 1125, 1131 to 1157	D, M4, M4, M5	NLCYQEGCKMTFKSKADLAAHKR; NRCTHEGCGKKFRAHKYLVLHQRVH; LACPWKGCSMNFKWQWARTEHLRLH; YKCKVEECGLSFRFVSDYSRHRRKTGH
		44	Bra004478	4	108 to 135, 187 to 210, 211 to 241, 242 to 271	Z1, M4, Z1, Z1	LSCTSCVSNHRMRFKSVEHLKNHLNHQH; PMCEFCKRPFYGGNELYTHMSREH; YTCHICQRLRPGQYEYYGNYDDLEAHFRSDH; FLCEDESCLAKKFIVFQTEPELKRHNTVDH
		45	Bra003493	4	109 to 145, 197 to 220, 221 to 251, 252 to 281	Z1, M4, Z1, Z1	LSCSVCDKAEEEQGPGPRHRLRIKSVEQLKGHLYHKH; PMCEFCRNPFYGDNELYTHMTTEH; YTCHICQRSQTGKYEYYKNYDDLELHFRRDH; FLCEDDSCLSKKFIVFPNESELKRHNAIEH
		46	Bra004283	4	68 to 90, 110 to 140, 146 to 166, 173 to 193	M3, Z1, D, M5	YVCEICNQGFQRDQNLQMHRRRH; YVCPEPTCLHHNPCHALGDLVGIKKHFRRKH;WICERCSKGYAVQSDYKAHLK; HSCDCGRVFSRVESFIEHQDH
		47	Bra029186	5	82 to 106. 111 to 135, 141 to 165, 171 to 196, 235 to 260	M3, M4, M4, M4, M4	FLCSYDGCGKIFFDVSALRKHSHIH; YVCDYPGCDKKFMDSSKLKRHWLIH; FVCTYQGCGKAFSLDFNLRSHMKTH; HICPYSGCGKRYAYEYKLKNHVAAYH; YACPYEGCDKDYIHEYKLKLHLKREH
		48	Bra035726	5	79 to 103, 108 to 132, 138 to 162, 168 to 193, 231 to 256	M3, M4, M4, M4, M4	FLCSFEGCGKMFFDVSALRKHSHIH; YVCDYPGCDKKFLDSSKLKRHWLIH; FVCTYEGCGKAFSLDFNLRSHMKTH ; HICPYSGCGKRYAHEYKLKNHVAAYH; YACPYEGCEKAYIHEYKLKLHLKREH
	Br-t2-SF	1	Bra003899	9	21 to 43, 67 to 89, 95 to 119, 124 to 149, 181 to 205, 213 to 238, 241 to 262, 272 to 297, 303 to 329	M5, M4, M4,M5, M4, M4, Z2, M4, M5	YLCQYCGISRSKKYLITSHIESH; QTCNECGAEFKKPAHLKQHMQSH; FACYVDDCSSSYRRKDHLNRHLLTH; FKCPVENCKSEFSIHGNISKHLKKFH; LVCKEVGCGKAFKYPSQLQKHEDSH; AFCSEIGCMKYFTNEECLKAHIRSCH; VNCEICGSKHLKKNIKRHLRTH; FKCEVEGCSSTFSKPSNLQKHLKAVH; FVCGFPGCGMRFAYKHVRNNHENSGSH
		2	Bra008004	9	35 to 57, 82 to 104, 110 to 134, 139 to 164, 199 to 223, 231 to 256, 259 to 280, 290 to 315, 321 to 347	M5, M4, M4, M5, M4, M4, Z2, M4, M5	YLCQYCGISRSKKYLITSHINSH; HTCQECGAEFKKPAHLKQHMQSH; FECYVDDCTSSYRRKDHLNRHLLTH; FKCPVENCKSEFSVHGNISRHVKKFH; LVCKEKGCGKAFKYPSQLQKHQDSH; AFCSEPGCMKYFTNEECLKAHIRSYH; INCEICGSKHLKKNIKRHLRTH; FKCEVEGCSSTFSKASNLRKHLKAVH; FVCGFSGCAKRFAYKHVRNNHEKSGSH
	Br-isolated-SF
	Br-1i-Q-SF	1	Bra000245	1	91 to 113	Q	FECHYCFRKFPTSQALGGHKNAH
		2	Bra001318	1	33 to 55	Q	YTCSFCVRGFSNAQALGGHMNIH
		3	Bra001904	1	21 to 43	Q	YDCDICMRGFTSPQALGGHRNIH
		4	Bra003317	1	73 to 95	Q	FECHYCFRNFPTSQALGGHQNAH
		5	Bra003582	1	58 to 80	Q	FSCNYCKRKFYSSQALGGHQNAH
		6	Bra004148	1	91 to 113	Q	FSCNYCQRKFYSSQALGGHQNAH
		7	Bra004200	1	39 to 61	Q	YECQYCCREFANSQALGGHQNAH
		8	Bra004312	1	53 to 75	Q	YECRFCSLKFCKSQALGGHMNRH
		9	Bra004692	1	49 to 71	Q	YTCSFCRREFRSAQALGGHMNVH
		10	Bra005165	1	39 to 61	Q	YSCSFCRREFKSAQALGGHMNVH
		11	Bra005665	1	73 to 95	Q	FGCTFCEKEFSTSQALGGHQNAH
		12	Bra005840	1	32 to 54	Q	YKCNYCPKTYSKGQALGGHQNVH
		13	Bra005874	1	46 to 68	Q	YTCSFCGREFKSAQALGGHMNVH
		14	Bra006230	1	33 to 55	Q	FPCQYCPRKFYTSQALGGHQNAH
		15	Bra006815	1	52 to 74	Q	FSCNYCQRKFYSSQALGGHQNAH
		16	Bra007029	1	20 to 42	Q	YICDFCERGFSNAQALGGHMNIH
		17	Bra007378	1	92 to 114	Q	FECHYCFRNFPTSQALGGHQNAH
		18	Bra008445	1	57 to 79	Q	FSCNYCQRKFYSSQALGGHQNAH
		19	Bra008787	1	40 to 62	Q	FPCQYCPRKFYTSQALGGHQNAH
		20	Bra009000	1	94 to 116	Q	FSCNYCQRTFYSSQALGGHQNAH
		21	Bra009088	1	35 to 57	Q	YKCKYCHKRFSKRQALGGHQNAH
		22	Bra009160	1	60 to 82	Q	YSCSFCGREFKSAQALGGHMNVH
		23	Bra009822	1	79 to 101	Q	FSCNYCQRTFYSSQALGGHQNAH
		24	Bra009937	1	94 to 116	Q	YTCQFCSKGFSTTQALGGHQNAH
		25	Bra010975	1	59 to 81	Q	FSCNYCRRKFYSSQALGGHQNAH
		26	Bra012496	1	59 to 81	Q	FSCNYCRRKFYSSQALGGHQNAH
		27	Bra012638	1	40 to 62	Q	YACNFCRREFRSAQALGGHMNVH
		28	Bra013257	1	46 to 68	Q	YTCNFCRREFRSAQALGGHMNVH
		29	Bra014861	1	20 to 42	Q	YICDFCERGFSNAQALGGHMNIH
		30	Bra016878	1	49 to 71	Q	YTCSFCRRDFRSAQALGGHMNVH
		31	Bra016900	1	96 to 118	Q	FECHYCFRNFPTSQALGGHQNAH
		32	Bra017158	1	39 to 61	Q	YACSFCRREFRSAQALGGHMNVH
		33	Bra018438	1	54 to 76	Q	LECQYCGKEFANSQALGGHQNAH
		34	Bra020437	1	50 to 72	Q	FSCNYCQRKFYSSQALGGHQNAH
		35	Bra020486	1	74 to 96	Q	FSCNYCQRTFYSSQALGGHQNAH
		36	Bra020571	1	32 to 54	Q	YICHFCNKRFSTSQALGGHQNAH
		37	Bra023444	1	43 to 65	Q	FPCQYCPRKFFTSQALGGHQNAH
		38	Bra023759	1	47 to 69	Q	YTCSFCKREFRSAQALGGHMNVH
		39	Bra027500	1	32 to 54	Q	YECTFCKRGFTNAQALGGHMNIH
		40	Bra028724	1	53 to 75	Q	FKCHYCSRKFPTSQALGGHQNAH
		41	Bra028914	1	82 to 104	Q	FACTFCKKEFSTSQALGGHQNAH
		42	Bra031715	1	54 to 76	Q	LECQYCGKEFANSQALGGHQNAH
		43	Bra033683	1	34 to 56	Q	YECTFCKRGFTNAQALGGHMNIH
		44	Bra033930	1	53 to 75	Q	YECRFCSLKFCKSQALGGHMNRH
		45	Bra034063	1	33 to 55	Q	YLCSFCVRGFSNAQALGGHMNIH
		46	Bra035157	1	58 to 80	Q	FSCNYCQRKFYSSQALGGHQNAH
		47	Bra036535	1	78 to 100	Q	FSCNYCQRSFYSSQALGGHQNAH
		48	Bra036609	1	189 to 211	Q	FSCPTCKKGFPSSQALGGHQNAH
		49	Bra037455	1	33 to 55	Q	FSCLFCSRKFQSSQALGGHQNAH
		50	Bra039750	1	87 to 109	Q	FSCNYCQRKFYSSQALGGHQNAH
		51	Bra036156	1	38 to 60	Q	FPCLFCSRKFHSSQALGGHQNAH
	Br-1i-M-SF	1	Bra004300	1	71 to 93	M1	YECQYCCREFGNSQALGGPQNAH
		2	Bra004660	1	92 to 114	M1	ECHYCFRNFPTSQALGGPQNAH
		3	Bra012701	1	4 to 26	M1	HKCKLCSKSFCNGRALGGHMKSH
		4	Bra033944	1	71 to 93	M1	YECQCCCREFGNSQALGGPQNAH
		5	Bra036608	1	70 to 92	M1	YICRFCNKWWPTSQSLGGHMNSH
		6	Bra038491	1	4 to 26	M1	HKCKLCSKSFCNGRALGGHMKSH
		7	Bra040741	1	4 to 26	M1	HKCKLCSKSFCNGRALGGHMKSH
		8	Bra012452	1	5 to 27	M2	YVCKFCNKKFTSGKSLGGHIRIH
		9	Bra022712	1	8 to 30	M2	HICDTCRRQFPTLKALYGHQRVH
		10	Bra011628	1	137 to 159	M3	PVCNVCGRAFHSWKAVFGHLRSH
		11	Bra011631	1	147 to 169	M3	PKCNVCGRSFLSWKAVFGHLRSH
		12	Bra029029	1	199 to 221	M3	LICNICKRGFPNANSLGAHQKTH
		13	Bra030571	1	7 to 30	M3	QKCSLCNRIFLTPQDLISHCNTFH
		14	Bra032509	1	18 to 41	M3	LECSLCQRIFFTPQDLITHTNTFH
		15	Bra032510	1	18 to 41	M3	LECSLCQRIFFTPQDLITHTNTFH
		16	Bra038996	1	92 to 116	M3	WFCSLCNTSATSEQTLLSHADGKKH
		17	Bra000767	1	113 to 136	M4	YFCGVCGRRFYANEKLIAHFRQIH
		18	Bra002447	1	236 to 259	M4	YTCPKCKDVFDTSQKFAAHISSVH
		19	Bra003284	1	214 to 237	M4	DVCPKCSKGFREPGELLKHIDKDH
		20	Bra005265	1	831 to 854	M4	HLCISCGVRLKQKEELDRHMEELH
		21	Bra008218	1	197 to 220	M4	RACSQCGEVFPKLESLELHQAVRH
		22	Bra009399	1	200 to 226	M4	FFCEFCLNFMKRKEQLQRHMRKCDLKH
		23	Bra009513	1	333 to 356	M4	FGCSSCNRTFTSEMGLQSHTKAKH
		24	Bra009914	1	53 to 77	M4	FCCELCSNQYRTVMESEGHLSSYDH
		25	Bra014094	1	178 to 201	M4	CACPQCGEIFPKLETLEHHQAVRH
		26	Bra015200	1	324 to 347	M4	FSCPFCLVKCASLKGLKYHLPSTH
		27	Bra015598	1	179 to 202	M4	FACPQCGEVFPKLETLEIHQAVRH
		28	Bra015769	1	73 to 95	M4	FACPQCGEVFPKLETLEIHQAVRH
		29	Bra015824	1	204 to 227	M4	CACSQCGEVFPKLESLELHQAVRH
		30	Bra016914	1	215 to 238	M4	EVCPQCGAKFSSVTVLVEHVEKTH
		31	Bra017233	1	778 to 800	M4	HLCTSCGVRLKEKEELDRHMELH
		32	Bra018369	1	130 to 153	M4	FPCTTCGEIFPKPTLLEHHIAIKH
		33	Bra019849	1	113 to 136	M4	LSCRLCRQRVRDLYAFETHYLTNH
		34	Bra020223	1	212 to 234	M4	HYCQICGKGFKRDANLRMHMRAH
		35	Bra020224	1	215 to 237	M4	HYCQICGKGFKRDANLRMHMRAH
		36	Bra021078	1	90 to 113	M4	CSCPFCYMTCVSFKGLQLHLNSFH
		37	Bra022541	1	324 to 347	M4	FSCSICLVKCGSFKGLKFHLPATH
		38	Bra022735	1	233 to 256	M4	VSCHKCGEQFSKLEAAEAHHLSKH
		39	Bra026366	1	191 to 214	M4	VSCHKCGEKFSNLEAAEAHHLTKH
		40	Bra028740	1	411 to 436	M4	FECEICGNSVYMGRRAFERHFKEFQH
		41	Bra029148	1	149 to 172	M4	YVCGVCGRKCRTNLDLKKHFKQLH
		42	Bra029179	1	299 to 321	M4	FTCPLCKVKCASFKGLECHIATH
		43	Bra029232	1	99 to 122	M4	WKCGYCRKSFNEEKFLDQHFATRH
		44	Bra034765	1	45 to 68	M4	FVCLFCDSRFVSSDSLFDHCRLSH
		45	Bra036591	1	161 to 185	M4	FYCELCSKQYRTVMEFEGHLDSYDH
		46	Bra037784	1	196 to 222	M4	FFCEFCLNFMKRKEQLQRHMRKCDLKH
		47	Bra039606	1	102 to 124	M4	YTCPKCKGVFNTSQKFAAHMSSH
		48	Bra039993	1	121 to 144	M4	FSCTTCGEIFPKTNLLEHHFAVKH
		49	Bra001416	1	656 to 681	M5	FNCSLCHFGTKSIDQFRKHLSTDKEH
		50	Bra003810	1	236 to 259	M5	LYCIVCSKNFKTEKQWKNHEQSKKH
		51	Bra004171	1	63 to 85	M5	QCSSCGVRFKCQEEHSKHMDWH
		52	Bra004324	1	173 to 197	M5	FHCEYCSLDCQSLNCFKEHLSTKKH
		53	Bra005232	1	58 to 82	M5	FYCLHCDRYFCNVSVRDDHFKTKKH
		54	Bra005262	1	16 to 39	M5	TSCPFCRMKCGSLKGVKHHLTSSH
		55	Bra005443	1	265 to 288	M5	WKCRICPQVNYCFTDCKWHILDKH
		56	Bra005605	1	52 to 76	M5	YECKLCLTLHNNEGNYLAHTQGKRH
		57	Bra005752	1	228 to 251	M5	WLCRSCSQKFSTSEECTSHLEQVH
		58	Bra006057	1	1718 to 1741	M5	HICWVCLDFFTHQEPCYEHLRAVH
		59	Bra006357	1	47 to 70	M5	YECPHCKITAPDLKTMQIHHESKH
		60	Bra008621	1	47 to 70	M5	YECPHCKITAPDLKTMQIHHESKH
		61	Bra009038	1	1730 to 1753	M5	HICWVCLRWFAQQEPCYEHLRAVH
		62	Bra009629	1	123 to 148	M5	FICAAPHCLRSFLKKPDFESHVHHLH
		63	Bra011917	1	26 to 50	M5	WYCQMCQKQCRDENGFKCHCMSESH
		64	Bra012034	1	486 to 511	M5	YGCGAKGCTKLFHAAEFVHKHLKLKH
		65	Bra012572	1	176 to 200	M5	FYCKSCNFDCQSLEKFRKHLSSYKH
		66	Bra013903	1	61 to 83	M5	HKCDKCTREFCSPVNFRRHKRMH
		67	Bra013979	1	154 to 178	M5	WFCEVCFVAAPSLEDFTTHLKSVKH
		68	Bra015347	1	126 to 150	M5	WSCSVCFVAAPSFEDFTTHLKSVQH
		69	Bra018097	1	369 to 392	M5	WVCCKCSEKFKDSESYMQHIVGEH;
		70	Bra018101	1	369 to 392	M5	WVCCKCSEKFKDSESYMQHIVGEH
		71	Bra019150	1	418 to 440	M5	QKCEKCAREFCSPVNHRRHSRVH
		72	Bra019230	1	176 to 200	M5	FYCKSCNFDCQSLKKFRNHLSSYKH
		73	Bra019941	1	183 to 207	M5	LACEVCFVAVKSFEDFTAHLKSVEH
		74	Bra022489	1	235 to 258	M5	WVCRSCSKEFSSAEECRNHLEKEH
		75	Bra022491	1	241 to 264	M5	WMCRSCSEEFFTLKKFKIHLEKEH
		76	Bra023088	1	58 to 82	M5	FYCLHCDRYFSKASVRDDHFKTKKH
		77	Bra023567	1	47 to 70	M5	YECPHCKITAPDLKTMQIHHESKH
		78	Bra024512	1	151 to 174	M5	VRCDRCGHASTAGSQMKDHQHHQH
		79	Bra026333	1	462 to 486	M5	FSCGLCYFFCPSFEDFTSHLQSAKH
		80	Bra029298	1	139 to 163	M5	WVCRTKCDKVCFSAEECRTHLEEKH
		81	Bra029299	1	233 to 257	M5	WVCRTKCDKVCSSAEECRTHLEQKH
		82	Bra029526	1	615 to 637	M5	RQCTTCGLRFKCQEEHSKHMDWH
		83	Bra030860	1	26 to 50	M5	WYCQMCQKQCRDENGFKCHCMSESH
		84	Bra033384	1	621 to 643	M5	QTCSVCDDGGMSYWLHNRHVTIH
		85	Bra034322	1	473 to 498	M5	YGCGAKGCTKLFHAAEFVHKHLKLKH
		86	Bra034366	1	407 to 432	M5	YVCEVCGNKVLRGRHEWDHHTQGRVH
		87	Bra036435	1	191 to 215	M5	HFCGLCDLSFPSFDDFTTHFKTPPH
		88	Bra038687	1	180 to 204	M5	WSCSVCHYDAPTFEDFTKHLKCETH
		89	Bra039412	1	840 to 864	M5	YFCRVCDCVVKDSANYLDHINGKKH
		90	Bra040199	1	243 to 266	M5	WMCRTCAQKFFYVKKFRNHIEQEH
		91	Bra040200	1	242 to 265	M5	WLCRTCSRKFFYVKKFRNHLEQEH
		92	Bra040607	1	319 to 343	M5	PVCRVCNVVLKSESLWDVHQASRKH
	Br-1i-Z-SF	1	Bra003140	1	171 to 196	Z1	FKCEICGNQSYKGRRSFKMHFKEAQH
		2	Bra005882	1	417 to 442	Z1	FKCEICRNKIYKGRRAFERHFKESQH
		3	Bra031491	1	120 to 145	Z1	YKCRYCPNTICLNERTMQEHVSSKKH
		4	Bra034187	1	4 to 37	Z1	YYCDYCDTYLTHDSPSVRKQHNSGYKH
		5	Bra036434	1	166 to 191	Z1	HCCGLCDDFSSDSFDDFKAHLDSPQH
		6	Bra040595	1	188 to 215	Z1	YRCVECDFILHKTCASLPRKKRHLLHNH
		7	Bra003669	1	112 to 136	Z2	RTCMQETCSFVGNFKKLKKHMKEKH
		8	Bra008335	1	111 to 135	Z2	RTCMQENCSFKGNFKKLKKHMTEKH
		9	Bra008486	1	122 to 146	Z2	RSCAFENCNFSGTYSQLKNHLKADH
		10	Bra010983	1	145 to 169	Z2	RSCMQEGCSFSGAFKELRKHMKKDH
		11	Bra019710	1	187 to 211	Z2	CSCPVRNCNYVGSYKNLNNHFRATH
		12	Bra028395	1	179 to 203	Z2	CSCPVLDCNYTGYYKDLNSHVRAKH
		13	Bra031407	1	268 to 290	Z2	YSCTVCDFILHETCLKAHRRIQH
		14	Bra032967	1	119 to 143	Z2	RSCAFENCNFSGTYSQLKNHLKADH
	Br-1i-D-SF	1	Bra031820	1	44 to 64	D	FVCEICNKGFQRDQNLRLHRR
		2	Bra040600	1	47 to 69	D	FECPHCKITAPDLKTMQIHHESR
	Br-2i-Q-SF	1	Bra001752	2	108 to 130, 163 to 185	Q, Q	YNCSVCGKAFLSYQALGGHKASH; HECSICHKVFPTGQALGGHKRCH
		2	Bra003148	2	48 to 70, 92 to 114	Q, Q	FECKTCNRKFDSFQALGGHRASH; HKCSICGQMFGTGQALGGHMRKH
		3	Bra005197	2	35 to 57, 82 to 104	Q, Q	FECKTCNKRFSSFQALGGHRASH; HECSICSQSFGTGQALGGHMRRH
		4	Bra005766	2	110 to 132, 183 to 205	Q, Q	YQCKTCDKSFHSFQALGGHRTSH; HECSICKAEFSSGQALGGHMRRH
		5	Bra005803	2	150 to 172, 224 to 246	Q, Q	YQCKTCDRTFPSFQALGGHRASH; HECGICGAEFTSGQALGGHMRRH
		6	Bra006692	2	36 to 58, 80 to 102	Q, Q	FTCKTCLKEFHSFQALGGHRASH; HPCPICGVEFPMGQALGGHMRRH
		7	Bra009457	2	136 to 158, 212 to 234	Q, Q	YQCKTCDRTFPSFQALGGHRASH; HECGVCGAEFTSGQALGGHMRRH
		8	Bra009464	2	87 to 109, 146 to 168	Q, Q	HKCSVCDKAFSSYQALGGHKASH; HVCSICNKSFATGQALGGHKRCH
		9	Bra009525	2	111 to 133, 181 to 203	Q, Q	YQCQTCDKSFHSFQALGGHRASH; HECSICKAEFSSGQALGGHMRRH
		10	Bra010922	2	88 to 110, 143 to 165	Q, Q	YKCSVCDKSFSSYQALGGHKASH; HVCTICHKSFPSGQALGGHKRCH
		11	Bra011931	2	33 to 55, 77 to 99	Q, Q	FACKTCNKEFSSFQALGGHRASH; HECPICGAEFAVGQALGGHMRKH
		12	Bra011970	2	117 to 139, 193 to 215	Q, Q	YECKTCNRTFPSFQALGGHRASH; HECSICGSEFTSGQALGGHMRRH
		13	Bra012914	2	89 to 111, 149 to 171	Q, Q	YKCSVCGKSFPSYQALGGHKTSH; HKCSICFKSFPSGQALGGHKRCH
		14	Bra014483	2	152 to 174, 197 to 219	Q, Q	FTCETCGKVFKSYQALGGHRASH; HECPICLRVFTSGQALGGHKRSH
		15	Bra017188	2	49 to 71, 95 to 117	Q, Q	FECKTCNKRFSSFQALGGHRASH; HECTICGQSFGTGQALGGHMRRH
		16	Bra018817	2	185 to 207, 238 to 260	Q, Q	YKCDVCGKEFTSYQALGGHKASH; HKCSICNVVFPTGQALGGHKRRH
		17	Bra019477	2	39 to 61, 91 to 113	Q, Q	FRCKTCMKEFSSFQALGGHRASH; HTCPICGLEFPMGQALGGHMRKH
		18	Bra020284	2	38 to 60, 81 to 103	Q, Q	FTCKTCLKEFQSFQALGGHRASH; HPCPICGVEFPMGQALGGHMRKH
		19	Bra022436	2	102 to 124, 159 to 181	Q, Q	HKCSVCGKAFPSYQALGGHKASH; HECSICHKVFPTGQALGGHKRCH
		20	Bra024448	2	95 to 117, 164 to 186	Q, Q	FKCTVCGKSFNSYQALGGHKTSH; HTCSICFKSFSSGQALGGHKRCH
		21	Bra028791	2	157 to 179, 231 to 253	Q, Q	YQCKTCDRTFSSFQALGGHRASH; HKCGICGAEFTSGQALGGHMRRH
		22	Bra028831	2	110 to 132, 176 to 198	Q, Q	YQCKTCDKSFHSFQALGGHRASH; HECSICKAEFSSGQALGGHMRRH
		23	Bra029315	2	158 to 180, 209 to 231	Q, Q	FICDVCGKVFGSYQALGGHRTSH; HQCGVCGREFESGQALGGHMKTH
		24	Bra029843	2	111 to 133, 190 to 212	Q, Q	YQCKTCDRTFPSFQALGGHRASH; HECGICGAEFTSGQALGGHMRRH
		25	Bra029985	2	85 to 107, 147 to 169	Q, Q	YKCSVCGKSFPSYQALGGHKTSH; HKCSICFKSFPSGQALGGHKRCH
		26	Bra030981	2	49 to 71, 96 to 118	Q, Q	FECKTCNRRFSSFQALGGHRASH; HKCSRCDQSFGTGQALGGHMRRH
		27	Bra031834	2	90 to 112, 154 to 176	Q, Q	YKCTVCGKSFSSYQALGGHKTSH; HTCSICFKSFSSGQALGGHKRCH
		28	Bra032845	2	88 to 110, 141 to 163	Q, Q	YTCSVCDKSFSSYQALGGHKASH; HVCSICHKSFPSGQALGGHKRCH
		29	Bra033666	2	69 to 91, 111 to 133	Q, Q	YKCGVCDKVFLSYQALGGHKASH; HVCSICHKSFATGQALGGHKRCH
		30	Bra034116	2	67 to 89, 143 to 165	Q, Q	YQCKTCDRTFPSFQALGGHRASH; HECGICGAEFTSGQALGGHMRRH
		31	Bra034396	2	118 to 140, 194 to 216	Q, Q	YECKTCSRTFSSFQALGGHRASH; HECSICGSEFTSGQALGGHMRRH
		32	Bra035678	2	33 to 55, 77 to 99	Q, Q	FACKTCNKEFPSFQALGGHRASH; HECPICGAEFAVGQALGGHMRKH
		33	Bra037845	2	88 to 110, 152 to 174	Q, Q	YKCTVCGKSFSSYQALGGHKTSH; HTCSICFKSFSSGQALGGHKRCH
		34	Bra038219	2	105 to 127, 160 to 182	Q, Q	YKCSVCGKAFPSYQALGGHKASH; HECSICRKVFPTGQALGGHKRCH
		35	Bra039806	2	45 to 67, 90 to 112	Q, Q	FECKTCNRKFDSFQALGGHRASH; HKCSICSQMFGTGQALGGHIRRH
		36	Bra032661	2	83 to 105, 163 to 185	Q, Q	FQCKACKKVFASHQALGGHRASH; HECTVCHRVFSSGQALGGHKRCH
		37	Bra033220	2	86 to 108, 162 to 184	Q, Q	FQCKACKKVFTSHQALGGHRESH; HECTICHRVFSSGQALGGHKRCH
	Br-2i-M-SF	1	Bra012039	2	50 to 72, 117 to 139	M2, M3	HFCVICSKQFSSGKAYGGHVRIH; KRCCLCGKEFQTRHSLFGHMRRH
		2	Bra025393	2	7 to 29, 237 to 259	M4, M1	HVCKICGKWFATAKGVYGHQRVH; YRCKVCGKSFGCFQSLGGHQNLH
		3	Bra032130	2	203 to 227, 292 to 316	M5, M5	FWCDLCSVGACNETVMRNHELGKKH; IWCEACNIVTYSENVMETHKLGKKH
		4	Bra004411	2	187 to 211, 406 to 430	M5, M5	FVCRACKFTGLSVASFTSHLSTEEH; FLCGSCNFTALSVTDFSRHLSSEEH
		5	Bra011766	2	429 to 453, 468 to 492	M5, M4	CICNICSYDYEVCDEFITHLKCEEH; YFCQVCNYPAYSHYNLFLHNQSEAH
		6	Bra012573	2	178 to 202, 405 to 429	M5, M5	FYCKSCNFNCQSLKTVRKHLSSYKH; FYCDLCDCHCKSLDDFKKHLSREEH
		7	Bra012628	2	158 to 182, 390 to 414	M5, M5	FYCKSCNFDCKSLKKFRKHLSSYKH; FCCTLCLCDCKSLDDFNKHLASKDH
		8	Bra012979	2	390 to 414, 581 to 605	M5, M5	YVCTICNVVCAHPSVFESHHKGRKH; YVCSICSVICLSPTVFEAHLMGRKH
		9	Bra029329	2	373 to 397, 515 to 539	M5, M5	YVCSICSVICDSPAIFESHLNGRKH; YVCSICSVVCACPTVFESHLMGRRH
		10	Bra011765	2	258 to 282, 301 to 325	M5, M4	CICNICNDVYQVCDEFITHLKSEEH; YFCQVCNYPVYGEYLLFVHNESEEH
		11	Bra029236	2	266 to 290, 525 to 549	M5, M5	FHCEFCSLDCQSVKSFKKHLSTKKH; FYCKMCFSKRKRLDKFMKHLSSKKH
		12	Bra035938	2	252 to 276, 483 to 507	M4, M4	VLCTVCQISCISKEAYASHKYGKRH; VWCQVCQTRCNSKAAYENHTYGKKH
		13	Bra030592	2	6 to 30, 43 to 67	M5, M5	LKCGDCGALLKSVEEAQEHAELTSH; LVCTTCSKPCRSKTESDLHTKRTGH
		14	Bra015357	2	6 to 30, 43 to 67	M5, M5	LKCGDCGALLKSVEEAQEHAEVTSH; LVCSACSKPCRSKTESDLHTKRTGH
		15	Bra008143	2	353 to 377, 631 to 655	M5, M4	LYCIVCSKKFKSEKQWKNHEQSKKH; NECDRCGEEFESRSKLFKHIADTGH
	Br-2i-Z-SF	1	Bra025591	2	135 to 163, 333 to 361	Z1, Z1	YHCSICDFSIDLYCARNPLELVVHYPKGH; YSCMHCDDFVLHETCANLPRKQRHVLHNH
		2	Bra036288	2	524 to 553, 1527 to 1556	Z1, Z1	LRCVEGDCEYVLGFKCATLPQVVKHRIDDH; LRCIEIDCVFVLGFKCATLPQVVKHRVDDH
		3	Bra038084	2	446 to 468, 534 to 556	Z2, Z2	LHCEKCGQALQPTEMEKHLKVFH; APCDSCGRSVMLKDMDIHQIAVH
	Br-2i-Mix-SF	1	Bra002027	2	51 to 71, 108 to 130	D, Q	FECEGCKKVFESRQALDGHIC; HRCDICSKAFSSGQALGGHMRRH
		2	Bra002528	2	39 to 61, 82 to 104	M1, Q	FTCKTCLKEFLSFQAWGGHRASH; HPCPICGVEFPMGQALGGHMRRH
		3	Bra018225	2	53 to 75, 109 to 131	M1, Q	YRCKTCMKEFSSFQSLGGHRASH; HRCPICGVEFPIGQALGGHMRKH
		4	Bra019476	2	39 to 61, 89 to 111	M2, Q	FRCKTCMKEFSSFHALGVHRVSH; HRCSICGLEFEMGQALGGHMRKH
		5	Bra024706	2	5 to 27, 271 to 293	M2, Q	FVCKFCNKKFPSGKSLGGHIRIH; HECPVCFKVYSSGQALGGHKRSH
		6	Bra015271	2	68 to 90, 144 to 164	M3, D	FLCEICGKGFQRDQNLQLHRRGH; WKCEKCSKRYAVQSDWKAHSK
		7	Bra018535	2	84 to 106, 161 to 181	M3, D	FVCEICNKGFQRDQNLQLHRRGH; WKCEKCSKFYAVQSDWKAHTK
		8	Bra028067	2	130 to 152, 214 to 234	M4, D	FSCHVCFKTFNRYNNLQMHMWGH; YACRICGKLLAVKGDWRTHEK
		9	Bra001026	2	68 to 91, 276 to 298	M4, Q	VRCGECGKGFRYEKCLRNHSETMH; HRCRLCERVFSTYQALGGHQTFH
		10	Bra006302	2	62 to 85, 320 to 342	M4, Q	FRCGECGKGFRYEKCLSNHQAGAH; HQCRLCSKVFSSYQALGGHQTSH
		11	Bra036750	2	237 to 259, 288 to 321	M4, Z1	HFCTICGKGFKRDANLRMHMRGH; YSCPFPGCKRNKDHKKFQPLKTILCVKNHYKRTH
		12	Bra003295	2	80 to 102, 164 to 184	M5, D	FSCPVCFKTFNRYNNMQMHMWGH; FMCRKCGKAFAVRGDWRTHEK
		13	Bra007346	2	142 to 164, 226 to 246	M5, D	FSCPVCFKTFNRYNNMQMHMWGH; FMCRKCGKVFAVRGDWRTHEK
		14	Bra014612	2	204 to 226, 288 to 308	M5, D	FSCPVCFKTFNRYNNMQMHMWGH; FMCRKCGKAFAVRGDWRTHEK
		15	Bra018902	2	169 to 191, 253 to 273	M5, D	FSCPLCFKTFNRYNNMQMHMWGH; FACRRCGKAFAVKGDWRTHEK
		16	Bra023918	2	199 to 221, 283 to 303	M5, D	FSCPLCFKTFNRYNNMQMHMWGH; FACRRCGKAFAVKGDWRTHEK
		17	Bra031239	2	199 to 221, 283 to 303	M5, D	FSCPLCYKTFNRYNNMQMHMWGH; FACRRCGKAFAVKGDWRTHEK
		18	Bra009785	2	188 to 212, 421 to 449	M5, Z1	LCCKSCNFDCQSPEKFRKHLSSYKH; LYCKVCCGGQGPDYKSLDNLRTHLSSEEH
		19	Bra019822	2	101 to 123, 149 to 181	M5, Z1	FSCSVCNKTFNRFNNMQMHMWGH; YCCAEGCKNNIDHPRAKPLKDFRTLQTHYKRKH
	Br-3i-SF	1	Bra003422	3	5 to 27, 189 to 211, 234 to 256	M1, Q, Q	YKCRFCSKSFFNGRALGGHMRSH; FTCETCGKVFKSYQALGGHRASH; HECPICLRVFASGQALGGHKRSH
		2	Bra007545	3	4 to 26, 187 to 209, 235 to 257	M1, Q, Q	YKCKFCFKSFVNGRALGGHMRSH; YTCETCGKVFKSYQALGGHRASH; HECPICLRVFASGQALGGHKRSH
		3	Bra000372	3	4 to 26,183 to 205, 232 to 254	M1, Q, Q	YKCRFCFKSFLNGRALGGHMRSH; FKCETCGKVFNSYQALGGHRASH;HQCPICFRVFTSGQALGGHKRSH
		4	Bra011601	3	68 to 90, 152 to 174, 212 to 234	M2, Q, M1	RPCTECGKTFWSWKALFGHMRCH; FECRGCKKVFGSHQALGGHRASH; HKCNICYRVYSNGQALRGHMRYH
		5	Bra012953	3	10 to 32, 208 to 230, 249 to 271	M1, Q, Q	RNCQVCKKSFPNGRALGGHMRSH; FTCDICGKVLHSYQALGGHRTSH; YKCEICGRVFGSGQALGGHKKVH
		6	Bra017706	3	79 to 101, 165 to 187, 230 to 252	M2, Q, Q	RPCTECGKTFWSWTALFGHMRCH; FECGGCKKVFGSHQALGGHRASH; HKCNICFRVFSSGQALGGHMRCH
		7	Bra040325	3	4 to 26,168 to 190, 216 to 238	M1, Q, Q	YKCRFCFKSFINGSALGGHMRSH; FKCETCGKAFKSYQALGGHRASH; HQCPICFRVFSSGQALGGHKRSH
		8	Bra012450	3	9 to 31, 91 to 113, 366 to 388	M2, M2, Q	FVCKFCNKRFACGKSLGGHIRTH; LYCRECGKGFPSSKALCGHMASH; HECPICFRVFKSGQALGGHKRSH
		9	Bra016278	3	9 to 31, 68 to 91, 263 to 285	M3, M3, Q	YMCKFCNKKLPSGKSLGRHIRIH; LCCRECGKGFDSLKALWNHMDCCH; HECPFCFRVFKSGQALGGHKRSH
		10	Bra016280	3	9 to 31, 92 to 114, 366 to 388	M2, M2, Q	FVCRFCSKRFPCGKSLGGHIRTH; LYCRECGKGFPSSKALCGHMACH; HECPICFRVFKSGQALGGHKRSH
		11	Bra024704	3	9 to 31, 89 to 111, 394 to 416	M2, M2, Q	FVCKFCSKRFACGKSLGGHIRTH; LYCRECGKGFTSSKALCGHMACH; HECPICFRVFKSGQALGGHKRSH
		12	Bra032089	3	60 to 84, 175 to 198, 226 to 253	M4, M5, Z1	YTCGVCNKSYRSSKAHEQHLKSKSH; TSCLMCDKKHKTIEKCMVHMHKLH; FFCLYCNELRHPFTSLEAVRKHMEAKSH
	Br-4i-SF	1	Bra006691	4	36 to 58, 80 to 102, 161 to 183, 235 to 257	Q, Q, Q, Q	FTCKTCLKEFHSFQALGGHRASH, HPCPICGVEFPMGQALGGHMRRH, YQCKTCDRTFPSFQALGGHRASH, HECGICGAEFTSGQALGGHMRRH
		2	Bra002836	4	74 to 96, 126 to 148, 311 to 333, 380 to 402	M1, M2, Q, Q	HICCECGKRFKSGKALGGHKRIH; VDCCVCHKKFTSMKALYGHMRFH; HVCVTCNKSFASYQALGGHRASH; HVCNICQKSFTTGQALGGHKRCH
		3	Bra028943	4	66 to 88, 66 to 88, 251 to 273, 320 to 342	M1, M1, Q, Q	HMCSECGKQFMSGKALGGHKRIH; IDCSVCHKKFTSRKALYGHMRFH; HVCVTCNKSFTSYQALGGHRASH; HVCDICHKSFPTGQALGGHKRRH
		4	Bra035609	4	75 to 97, 123 to 145, 279 to 301, 346 to 368	M1, M2, Q, Q	HICCACGKSFTSGKALGGHKSLH; VDCCVCHKKFPSMKALYGHMRFH; HVCVTCNKSFTSYQALGGHRASH ; HVCNKCHKSFPTGQALGGHKRRH
		5	Bra011270	4	4 to 28, 68 to 92,169 to 191, 220 to 247	M5, M4, M5, M4	LTCNACNMEFENEAERKLHYSSDWH, YTCGACGKGYRSSKAHEQHLKSRSH, TCCLMCDKKHKTLETCMVHMHKH, FMCLYCSELCHAFSSLEAVRKHMEAKSH
		6	Bra007844	4	4 to 28, 68 to 92, 176 to 199, 227 to 254	M5, M4, M5, Z1	LACNSCNKEFEDDAEQKLHYKSEWH; YTCGVCDKAYRSYKAHEQHLKSKSH; TCCLMCDKKHKTLEKCMVHMHKFH; FICLYCNELRHPFSSLEAVRKHMEAKSH
