# Supplementary material for: Comprehensive genomic survey, structural classification and expression analysis of C2H2 zinc finger protein gene family in Brassica rapa L
Source: PLoS One. 2019 May 6;14(5):e0216071. doi: 10.1371/journal.pone.0216071 (PMC6502316; doi:10.1371/journal.pone.0216071)
Supplement: S3 Table — (XLSX) [file pone.0216071.s004.xlsx]

## Sheet: S3 Table
	S3 Table. Synteny relationships between Arabidopsis thaliana and Brassica rapa C2H2-ZFP genes. Green colour shows tandemly repeated genes, red colour mentioned genes shows no C2H2 domain found in proteins, "-" shows no corresponding data fit the case.
	tPCK Chr	Block	A. thaliana		B. rapa
			Gene ID	Copy No	Genes on LF	Genes on MF1	Genes on MF2
	tPCK1	A	AT1G03840	2	Bra015271	_	Bra032541
	tPCK1	A	AT1G01355	0	_	_	_
	tPCK1	A	AT1G01930	0	_	_	Bra032656
	tPCK1	A	At1G02030	0	_	_	_
	tPCK1	A	AT1G02040	2	Bra033220	_	Bra032661
	tPCK1	A	AT1G04445	2	_	Bra030571	Bra032509; Bra032510; Bra032511
	tPCK1	A	AT1G04840	_	Bra015357	_	_
	tPCK1	A	AT1G04850	1	_	Bra030592	_
	tPCK1	A	AT1G08290	2	Bra018638	_	Bra031621
	tPCK1	A	AT1G10330	_	Bra019941; Bra019943	_	_
	tPCK1	A	AT1G10480	2	_	Bra018438	Bra031715
	tPCK1	A	AT1G11490	1	Bra019849	_	_
	tPCK1	A	AT1G13290	1	Bra019822	_	_
	tPCK1	A	At1G13400	0	_	_	_
	tPCK1	A	AT1G14580	3	Bra026203; Bra026204	Bra016694	Bra026819
	tPCK1	B	AT1G24625	2	_	Bra010975	Bra012496
	tPCK1	B	AT1G25250	2	Bra024771	Bra010981
	tPCK1	B	AT1G26590; AT1G26610	3	Bra024704; Bra024706	Bra016278; Bra016280	Bra012450; Bra012452
	tPCK1	B	AT1G27730	2	Bra032845	Bra010922	_
	tPCK1	B	AT1G34790	1	Bra028067	_	_
	tPCK1	B	AT1G30970	2	Bra023153	Bra039880	_
	tPCK1	B	AT1G34370	1	_	Bra036750	_
	tPCK1	C	AT1G49900	1	Bra018817	_	_
	tPCK1	C	AT1G51220	2	Bra018902	_	Bra030450
	tPCK1	C	AT1G52430; At1G52450	0	_	_	_
	tPCK1	C	AT1G55110	1	_	_	Bra030886; Bra030887
	tPCK1	C	AT1G55460	2	Bra030860	Bra011917	_
	tPCK7	D	AT1G60640	1	_	Bra031491	_
	tPCK7	D	AT1G61710	_	_	Bra031407	_
	tPCK6	E	AT1G65110; AT1G65120; AT1G65130; AT1G65140	1	_	Bra022489; Bra022490; Bra022492	_
	tPCK6	E	AT1G65200	1	_	Bra022491	_
	tPCK6	E	AT1G66140	2	Bra004148	Bra039750	_
	tPCK6	E	AT1G66500	1	Bra004171	_	_
	tPCK6	E	AT1G67030	1	Bra004200	_	_
	tPCK6	E	AT1G68130	2	Bra004283	_	Bra004050
	tPCK6	E	AT1G68140	0	Bra004284	_	_
	tPCK6	E	AT1G68360	2	Bra004300	Bra033944	_
	tPCK6	E	AT1G68480	1	Bra004312	Bra033931	_
	tPCK6	E	AT1G72050	2	_	Bra008004	Bra003899
	tPCK6	E	AT1G74250	2	_	Bra008143	Bra003810
	tPCK6	E	AT1G75710	2	Bra015824	Bra008218	_
	tPCK6	E	AT1G77770	2	_	Bra008335	Bra003669
	tPCK6	E	AT1G80220	1	_	Bra008486	Bra003557
	tPCK6	E	AT1G80730	3	Bra035157	Bra008445	Bra003582
	tPCK2	F	AT3G01030	1	_	_	Bra001026
	tPCK2	F	AT3G02790	1	Bra040600	_	_
	tPCK2	F	AT3G02860	0	_	_	_
	tPCK2	F	AT3G05750	_	Bra039412	_	_
	tPCK2	F	AT3G05760	0	_	_	_
	tPCK2	F	AT3G09290	2	_	Bra034063	Bra001318
	tPCK2	F	AT3G10470	2	Bra029843	Bra034116	_
	tPCK2	F	AT3G11710	_	Bra034816	Bra038675	Bra001416
	tPCK2	F	AT3G12270	1	Bra034765		Bra001445
	tPCK2	F	AT3G13810	3	Bra027394	Bra021510	Bra001523
	tPCK2	F	AT3G01460	0	Bra039117	Bra040518	_
	tPCK2	F	AT3G02870	_	Bra040607	_	_
	tPCK2	F	AT3G19580	3	Bra022436	Bra038219	Bra001752
	tPCK2	F	AT3G20880	2	Bra031239	Bra023918	_
	tPCK2	F	AT3G23130	1	_	Bra023759	_
	tPCK2	F	AT3G23140	1	_	_	Bra001904
	tPCK2	G	AT2G04500	0	_	_	_
	tPCK2	H	AT2G15740	0		_	_
	tPCK2	H	AT2G17180	1	Bra002027	_	_
	tPCK2	H	AT2G17450	_	Bra002061	_	Bra024512
	tPCK2	H	AT2G18490	1	Bra039606	_	_
	tPCK2	H	AT2G19380; AT2G19385	1	Bra038996	_	_
	tPCK3	I	AT2G23740	1	Bra039210	Bra032148	_
	tPCK3	I	AT2G24030	1	_	Bra032130	_
	tPCK3	I	AT2G24500	2	Bra007844	Bra032089	_
	tPCK3	I	AT2G26050	0	_	_	_
	tPCK3	I	AT2G26940	1	Bra012039	_	_
	tPCK3	I	AT2G27100	2	Bra012034	Bra034322	_
	tPCK3	I	AT2G27630; AT2G27650	0	_	_	_
	tPCK3	I	AT2G27760	1	_	Bra034366	_
	tPCK3	I	AT2G28200	2	Bra011970	Bra034396	_
	tPCK3	I	AT2G28710	2	Bra011931	Bra035678	_
	tPCK3	J	AT5G01860	2	_	Bra005665	Bra028914
	tPCK3	J	AT2G29660	2	Bra018369	Bra039993	_
	tPCK3	J	AT2G32600	1	Bra005605	_	_
	tPCK3	J	AT2G34220; AT2G34230	1	Bra005443	_	_
	tPCK3	J	At2G34240	0	_	_	_
	tPCK3	J	AT2G35670	0	Bra005316	_	_
	tPCK3	J	AT2G36460	_	_	Bra017233; Bra017234	_
	tPCK3	J	AT2G36480	1	Bra005265	_	_
	tPCK3	J	AT2G36930	2	Bra005232	Bra023088
	tPCK3	J	AT2G37430	2	Bra005197	Bra017188	_
	tPCK3	J	AT2G37740	2	Bra005165	Bra017158	_
	tPCK3	J	AT2G41835	1	_	Bra016914	_
	tPCK3	J	AT2G41940	3	Bra004660	Bra016900	Bra000245
	tPCK3	J	AT2G42410	2	Bra004692	Bra016878	_
	tPCK3	J	AT2G45120	2	_	Bra040325	Bra000372
	tPCK3	J	AT2G47090	1	Bra004478	_	_
	tPCK3	J	AT2G48100	1	Bra004414	_	_
	tPCK7	K	AT2G01650	0	Bra024866
	tPCK7	K	AT2G01940	3	Bra024841	Bra026624	Bra017432
	tPCK7	K	AT2G02070; AT2G02080	2	Bra024833; Bra024834	Bra026616; Bra026617	Bra017424
	tPCK7	L	AT3G25910	0	Bra025173	Bra036357	Bra017342
	tPCK7	L	AT3G27970	1	_	Bra033033	Bra039064
	tPCK7	L	AT3G29340	1	Bra025393	_	_
	tPCK6	M	AT3G44750	0	_	_	_
	tPCK6	M	AT3G45260	2	Bra038293	Bra033840	_
	tPCK6	M	AT3G46070; AT3G46080; AT3G46090	2	Bra018225	_	Bra019476; Bra019477
	tPCK6	M	AT3G47890	1	Bra018101	_	_
	tPCK6	M	AT3G47910	0	_	_	_
	tPCK6	M	AT3G48430	1	Bra018060	_	_
	tPCK6	M	AT3G49930	2	_	Bra029985	Bra012914
	tPCK6	N	AT3G50700	1	Bra036098	_	_
	tPCK6	N	AT3G53600	2	_	Bra039806	Bra003148
	tPCK6	N	AT3G53820	2	Bra007029	Bra014861	_
	tPCK6	N	AT3G57480	1	Bra007330	_	Bra003284
	tPCK6	N	AT3G57670	3	Bra007346	Bra014612	Bra003295
	tPCK6	N	AT3G58070	2	Bra007378	_	Bra003317
	tPCK6	N	AT3G60580	3	Bra007545	Bra014483	Bra003422
	tPCK6	N	AT3G62240	1	_	_	Bra003493
	tPCK6	N	AT3G62850	0	_	_	_
	tPCK5	O	AT4G01020	0	_	_	_
	tPCK5	O	AT4G02670	1	_	_	Bra018535
	tPCK5	O	AT4G03120	1	Bra034187	_	_
	tPCK5	O	AT4G04404	0	_	_	_
	tPCK5	O	AT4G04885	1	Bra029526	_	_
	tPCK5	O	AT4G02180; AT4G02190	_	Bra036288; Bra036289	_	_
	tPCK5	P	AT4G06634	0	_	_	_
	tPCK5	P	AT4G12240	1		Bra000767
	tPCK7	Q	AT5G25160	3	Bra009822	Bra020486	Bra036535
	tPCK7	Q	AT5G26610	2	Bra009914	_	Bra036591
	tPCK7	Q	AT5G27880	3	Bra009937	Bra020571	Bra036608; Bra036609
	tPCK7	Q	AT5G29624	0	_	_	_
	tPCK5	R	AT5G01160	1	Bra009629	_	_
	tPCK5	R	AT5G01310	0	Bra009639	_	Bra028895
	tPCK5	R	AT5G02660	0	_	_	_
	tPCK5	R	AT5G03150	2	Bra009549	Bra005741	_
	tPCK5	R	AT5G03510	3	Bra009525	Bra005766	Bra028831
	tPCK5	R	AT5G03740	1	Bra009513	_	_
	tPCK5	R	AT5G04240	1	Bra009474; Bra009475	_	_
	tPCK5	R	AT5G04340	1	Bra009464	_	_
	tPCK5	R	AT5G04390	3	Bra009457	Bra005803	Bra028791
	tPCK5	R	AT5G05120	2	Bra009088	Bra005840	_
	tPCK5	R	AT5G06070	2	Bra009160	Bra005874	_
	tPCK5	R	AT5G06160	2	_	Bra005882	Bra028740
	tPCK5	R	AT5G06650	1	_	_	Bra028724
	tPCK5	R	AT5G09740	1	Bra009399
	tPCK5	R	AT5G10370	2	Bra009038	Bra006057
	tPCK5	R	AT5G10970	1	Bra009000	_	_
	tPCK5	R	AT5G14010	3	Bra008787	Bra006230	Bra023444
	tPCK5	R	AT5G14140	1	_	Bra006240	_
	tPCK5	R	AT5G15480	1	_	Bra006302	_
	tPCK5	R	AT5G16470	3	Bra008621	Bra006357	Bra023567
	tPCK5	R	AT5G22890	2	Bra002438; Bra002437	_	Bra020223; Bra020224
	tPCK5	R	AT5G22990	1	Bra002447	_	_
	tPCK4	S	AT5G37870	0	Bra028153	_	_
	tPCK4	S	AT5G37890; AT5G37900; AT5G37910; AT5G37930	1	Bra028157	Bra028395	Bra025434
	tPCK4	S	AT5G38370	0	_	_	_
	tPCK4	S	AT5G39471	0	_	_	_
	tPCK4	S	AT5G40310	0	_	_	Bra030334
	tPCK4	S	AT5G40710	0	_	_	_
	tPCK4	T	AT4G14980	0	_	_	_
	tPCK4	T	AT4G15420	1	Bra039551	_	Bra038084
	tPCK4	U	AT4G16610	3	Bra038491	Bra012701	Bra040741
	tPCK4	U	AT4G16810	_	Bra040097	_	Bra021078
	tPCK4	U	AT4G16845	0	_	_	_
	tPCK4	U	AT4G17810	2	Bra013257	Bra012638	_
	tPCK4	U	AT4G25610	2	Bra013903	Bra019150	_
	tPCK4	U	AT4G26030	1	_	_	_
	tPCK4	U	AT4G27240	1	Bra026366	_	_
	tPCK4	U	AT4G31420	1	Bra011270	_
	tPCK4	U	AT4G35280	2	Bra011601	Bra017706	_
	tPCK4	U	AT4G35610	1	Bra011628	_	_
	tPCK4	U	AT4G35700	1	Bra011631	_	_
	tPCK4	U	AT4G37445	_	Bra011765; Bra011766	Bra017820; Bra017822	_
	tPCK7	V	AT5G42640	0	_	_	_
	tPCK7	V	AT5G43620	0	_	_	_
	tPCK7	V	AT5G43540	2	Bra033683	_	Bra027500
	tPCK7	V	AT5G43170	1	Bra033666	_	_
	tPCK7	V	AT5G44160	2	Bra033724	Bra036013	_
	tPCK7	Wa	AT5G48890	2	Bra037455	_	Bra036156
	tPCK5	Wb	AT5G51230	2	_	Bra029179	Bra022541
	tPCK5	Wb	AT5G51530	0	_	_	_
	tPCK5	Wb	AT5G52010	1	_	Bra029148	_
	tPCK5	Wb	AT5G54020; AT5G54030; AT5G54040 ; AT5G54050	0	_	_	_
	tPCK5	Wb	AT5G54340; AT5G54360	1	_	_	Bra022712
	tPCK5	Wb	AT5G54630	1	_	_	Bra022735
	tPCK5	Wb	AT5G56200	3	Bra002836	Bra028943	Bra035609
	tPCK5	Wb	AT5G57520	2	_	Bra006815	Bra020437
	tPCK5	Wb	AT5G59820	3	Bra002528	Bra006691; Bra006692	Bra020284
	tPCK5	Wb	AT5G60470	0	_	_	_
	tPCK7	X	AT5G61180; AT5G61190	3	Bra012979	Bra029329; Bra029330	Bra035938
	tPCK7	X	AT5G61470	2	Bra012953	Bra029315	_
	tPCK7	X	AT5G61940; AT5G61950	1	_	Bra029298 ; Bra029299	_
	tPCK7	X	AT5G63280	1	_	Bra029232	_
	tPCK7	X	AT5G64610	1	Bra024313	_	Bra037784
	tPCK7	X	AT5G66730	2	_	Bra031820	Bra037151
	tPCK7	X	AT5G67450	3	Bra024448	Bra031834	Bra037845
	_	_	_	_	_	_	Bra003140
	_	_	_	_	Bra004324	_	_
	_	_	_	_	Bra004411	_	_
	_	_	_	_	Bra005262	_	_
	_	_	_	_	_	Bra005752	_
	_	_	_	_	Bra009785
	_	_	_	_		Bra010983
	_	_	_	_	_	Bra012572, Bra012573	_
	_	_	_	_	_	Bra012628	_
	_	_	_	_	Bra013979	_	_
	_	_	_	_		Bra014094	_
	_	_	_	_	Bra015200; Bra015201; Bra015202	_	_
	_	_	_	_	Bra015347
	_	_	_	_	Bra015598
	_	_	_	_	Bra015769
	_	_	_	_		Bra019230
	_	_	_	_	Bra018097
	_	_	_	_	Bra019710	_	_
	_	_	_	_	Bra023223	_	_
	_	_	_	_	Bra025591	_	_
	_	_	_	_	Bra026332; Bra026333	_	_
	_	_	_	_	_	Bra029029	_
	_	_	_	_	_	Bra029186	_
	_	_	_	_	_	Bra029236	_
	_	_	_	_	_	_	Bra030981
	_	_	_	_	_	Bra032967	_
	_	_	_	_	Bra033384	_	_
	_	_	_	_	Bra033930	_	_
	_	_	_	_	Bra035726	_	_
	_	_	_	_	Bra036434, Bra036435	_	_
	_	_	_	_	_	Bra038687	_
	_	_	_	_	Bra040595	_	_
	_	_	_	_	_	Bra040199, Bra040200	_
	_	_	_	_	Bra040971	no hits	_
	_	_	_	_	Bra040974	no hits	_
