# Supplementary material for: Comprehensive genomic survey, structural classification and expression analysis of C2H2 zinc finger protein gene family in Brassica rapa L
Source: PLoS One. 2019 May 6;14(5):e0216071. doi: 10.1371/journal.pone.0216071 (PMC6502316; doi:10.1371/journal.pone.0216071)
Supplement: S4 Table — (XLSX) [file pone.0216071.s005.xlsx]

## Sheet: S4 Table
		S4 Table. Ka, Ks, Ka/Ks ratio and divergence time between Arabidopsis thaliana and Brassica rapa corresponding orthologous C2H2-ZFP genes (264 gene pairs).
		No.	tPCK Chr	Block	A. thaliana genes	B. rapa subgenome	B. rapa genes	Ks	Ka	Ka/Ks	Duplication time (MYA)	Selection pressure
	1	1	tPCK1	A	AT1G03840	LF	Bra015271	0.46	0.0756	0.1643	15.33	Purify selection
	2					MF2	Bra032541	0.4238	0.099	0.2336	14.13	Purify selection
	3	2	tPCK1	A	AT1G02040	LF	Bra033220	0.5578	0.1585	0.2841	18.59	Purify selection
	4					MF2	Bra032661	0.586	0.1234	0.2106	19.53	Purify selection
	5	3	tPCK1	A	AT1G04445	MF1	Bra030571	0.3189	0.3244	1.0174	10.63	Positive selection
	6					MF2	Bra032509	0.4733	0.3363	0.7106	15.78	Purify selection
	7						Bra032510	0.55	0.3636	0.6611	18.33	Purify selection
	8	4	tPCK1	A	AT1G04850	MF1	Bra030592	0.3078	0.0437	0.1419	10.26	Purify selection
	9	5	tPCK1	A	AT1G08290	LF	Bra018638	0.463	0.0988	0.2133	15.43	Purify selection
	10					MF2	Bra031621	0.4192	0.1109	0.2646	13.97	Purify selection
	11	6	tPCK1	A	AT1G10480	MF1	Bra018438	0.5073	0.0996	0.1963	16.91	Purify selection
	12					MF2	Bra031715	0.4486	0.1006	0.2242	14.95	Purify selection
	13	7	tPCK1	A	AT1G11490	LF	Bra019849	0.4302	0.1296	0.3014	14.34	Purify selection
	14	8	tPCK1	A	AT1G13290	LF	Bra019822	0.3447	0.0698	0.2026	11.49	Purify selection
	15	9	tPCK1	A	AT1G14580	LF	Bra026203	0.4857	0.2141	0.4409	16.19	Purify selection
	16						Bra026204	0.4828	0.1862	0.3857	16.09	Purify selection
	17					MF1	Bra016694	0.3846	0.0918	0.2386	12.82	Purify selection
	18					MF2	Bra026819	0.4394	0.0911	0.2073	14.64	Purify selection
	19	10	tPCK1	B	AT1G24625	MF1	Bra010975	0.3743	0.0689	0.1841	12.47	Purify selection
	20					MF2	Bra012496	0.4732	0.0806	0.1704	15.77	Purify selection
	21	11	tPCK1	B	AT1G25250	LF	Bra024771	0.4713	0.1355	0.2874	15.71	Purify selection
	22					MF1	Bra010981	0.4201	0.1247	0.297	14.01	Purify selection
	23	12	tPCK1	B	AT1G26590	LF	Bra024706	0.6108	0.4513	0.7388	20.36	Purify selection
	24					MF1	Bra016278	0.6866	0.3533	0.5145	22.89	Purify selection
	25					MF2	Bra012452	0.5363	0.3243	0.6048	17.88	Purify selection
	26	13	tPCK1	B	AT1G26610	LF	Bra024704	0.5632	0.1193	0.2118	18.77	Purify selection
	27					MF1	Bra016280	0.5608	0.1157	0.2063	18.69	Purify selection
	28					MF2	Bra012450	0.5996	0.133	0.2217	19.99	Purify selection
	29	14	tPCK1	B	AT1G27730	LF	Bra032845	0.7039	0.0853	0.1211	23.46	Purify selection
	30					MF1	Bra010922	0.6436	0.072	0.1119	21.45	Purify selection
	31	15	tPCK1	B	AT1G34790	LF	Bra028067	0.584	0.0928	0.1588	19.47	Purify selection
	32	16	tPCK1	B	AT1G30970	LF	Bra023153	0.5580	0.0847	0.1518	18.6	Purify selection
	33					MF1	Bra039880	0.4845	0.0946	0.1952	16.15	Purify selection
	34	17	tPCK1	B	AT1G34370	MF1	Bra036750	0.5908	0.1015	0.1717	19.69	Purify selection
	35	18	tPCK1	C	AT1G49900	LF	Bra018817	0.9482	0.5477	0.5776	31.61	Purify selection
	36	19	tPCK1	C	AT1G51220	LF	Bra018902	0.2562	0.0732	0.2855	8.54	Purify selection
	37					MF2	Bra030450	0.289	0.0632	0.2187	9.63	Purify selection
	38	20	tPCK1	C	AT1G55110	MF1	Bra030886	0.4202	0.081	0.1928	14.01	Purify selection
	39	21	tPCK1	C	AT1G55460	LF	Bra030860	0.8178	0.0758	0.0926	27.26	Purify selection
	40					MF1	Bra011917	1.0945	0.0654	0.0597	36.48	Purify selection
	41	22	tPCK7	D	AT1G60640	MF1	Bra031491	0.8999	0.2456	0.2729	29.99	Purify selection
	42	23	tPCK6	E	AT1G65110	LF	Bra022489	0.5729	0.3219	0.5619	19.09	Purify selection
	43				AT1G65120			0.5825	0.3268	0.5611	19.42	Purify selection
	44				AT1G65130			0.6081	0.3224	0.5302	20.27	Purify selection
	45	24	tPCK6	E	AT1G65200	MF1	Bra022491	0.618	0.3572	0.5781	20.6	Purify selection
	46	25	tPCK6	E	AT1G66140	LF	Bra004148	0.5897	0.101	0.1713	19.66	Purify selection
	47					MF1	Bra039750	0.7319	0.0741	0.1012	24.4	Purify selection
	48	26	tPCK6	E	AT1G66500	LF	Bra004171	0.9292	0.2295	0.2469	30.97	Purify selection
	49	27	tPCK6	E	AT1G67030	LF	Bra004200	0.5906	0.1158	0.1961	19.69	Purify selection
	50	28	tPCK6	E	AT1G68130	LF	Bra004283	0.4568	0.0855	0.1872	15.23	Purify selection
	51					MF2	Bra004050	0.5029	0.0855	0.17	16.76	Purify selection
	52	29	tPCK6	E	AT1G68360	LF	Bra004300	0.699	0.0907	0.1298	23.3	Purify selection
	53					MF1	Bra033944	0.5908	0.0896	0.1517	19.69	Purify selection
	54	30	tPCK6	E	AT1G68480	LF	Bra004312	0.3485	0.0842	0.2417	11.62	Purify selection
	55	31	tPCK6	E	AT1G72050	MF1	Bra008004	0.6533	0.0948	0.1451	21.78	Purify selection
	56					MF2	Bra003899	0.6935	0.0899	0.1296	23.12	Purify selection
	57	32	tPCK6	E	AT1G74250	MF1	Bra008143	0.8139	0.1508	0.1853	27.13	Purify selection
	58					MF2	Bra003810	0.8002	0.2603	0.3253	26.67	Purify selection
	59	33	tPCK6	E	AT1G75710	LF	Bra015824	0.3673	0.0662	0.1801	12.24	Purify selection
	60					MF1	Bra008218	0.4106	0.0945	0.2302	13.69	Purify selection
	61	34	tPCK6	E	AT1G77770	MF1	Bra008335	0.4728	0.1092	0.231	15.76	Purify selection
	62					MF2	Bra003669	0.531	0.0979	0.1843	17.7	Purify selection
	63	35	tPCK6	E	AT1G80220	MF1	Bra008486	1.1024	0.4444	0.4031	36.74	Purify selection
	64	36	tPCK6	E	AT1G80730	LF	Bra035157	0.2461	0.0907	0.3685	8.2	Purify selection
	65					MF1	Bra008445	0.2623	0.0992	0.3784	8.74	Purify selection
	66					MF2	Bra003582	0.3142	0.0835	0.2659	10.47	Purify selection
	67	37	tPCK2	F	AT3G01030	MF2	Bra001026	0.9345	0.3942	0.4218	31.15	Purify selection
	68	38	tPCK2	F	AT3G02790	LF	Bra040600	0.8945	0.177	0.1979	29.82	Purify selection
	69	39	tPCK2	F	AT3G09290	MF1	Bra034063	0.2462	0.1186	0.4818	8.21	Purify selection
	70					MF2	Bra001318	0.3006	0.1578	0.5249	10.02	Purify selection
	71	40	tPCK2	F	AT3G10470	LF	Bra029843	0.3437	0.0614	0.1786	11.46	Purify selection
	72					MF1	Bra034116	0.3261	0.0663	0.2033	10.87	Purify selection
	73	41	tPCK2	F	AT3G12270	LF	Bra034765	0.4205	0.1062	0.2526	14.02	Purify selection
	74	42	tPCK2	F	AT3G13810	LF	Bra027394	0.4074	0.1279	0.314	13.58	Purify selection
	75					MF1	Bra021510	0.4084	0.1125	0.2754	13.61	Purify selection
	76					MF2	Bra001523	0.3738	0.1278	0.3419	12.46	Purify selection
	77	43	tPCK2	F	AT3G19580	LF	Bra022436	0.7507	0.1477	0.1967	25.02	Purify selection
	78					MF1	Bra038219	0.6351	0.1214	0.1911	21.17	Purify selection
	79					MF2	Bra001752	0.5642	0.1314	0.2328	18.81	Purify selection
	80	44	tPCK2	F	AT3G20880	LF	Bra031239	0.3413	0.0839	0.2457	11.38	Purify selection
	81					MF1	Bra023918	0.4707	0.0915	0.1943	15.69	Purify selection
	82	45	tPCK2	F	AT3G23130	LF	Bra023759	0.1868	0.1069	0.5723	6.23	Purify selection
	83	46	tPCK2	F	AT3G23140	MF2	Bra001904	0.439	0.1993	0.4539	14.63	Purify selection
	84	47	tPCK2	H	AT2G17180	LF	Bra002027	0.7386	0.2905	0.3934	24.62	Purify selection
	85	48	tPCK2	H	AT2G18490	LF	Bra039606	0.82585	0.2466	0.2985	27.53	Purify selection
	86	49	tPCK2	H	AT2G19385	LF	Bra038996	0.4218	0.159	0.3768	14.06	Purify selection
	87	50	tPCK3	I	AT2G23740	MF1	Bra032148	0.5834	0.143	0.2451	19.45	Purify selection
	88	51	tPCK3	I	AT2G24030	MF1	Bra032130	0.4969	0.37	0.7446	16.56	Purify selection
	89	52	tPCK3	I	AT2G24500	LF	Bra007844	0.6182	0.1035	0.1674	20.61	Purify selection
	90					MF1	Bra032089	0.8345	0.1202	0.1441	27.82	Purify selection
	91	53	tPCK3	I	AT2G26940	LF	Bra012039	0.9761	0.2397	0.2456	32.54	Purify selection
	92	54	tPCK3	I	AT2G27100	LF	Bra012034	0.4478	0.0946	0.2113	14.93	Purify selection
	93					MF1	Bra034322	0.4493	0.0917	0.2042	14.98	Purify selection
	94	55	tPCK3	I	AT2G27760	MF1	Bra034366	0.3897	0.1171	0.3004	12.99	Purify selection
	95	56	tPCK3	I	AT2G28200	LF	Bra011970	0.5138	0.1453	0.2827	17.13	Purify selection
	96					MF1	Bra034396	0.6366	0.1192	0.1872	21.22	Purify selection
	97	57	tPCK3	I	AT2G28710	LF	Bra011931	0.4433	0.093	0.2098	14.78	Purify selection
	98					MF1	Bra035678	0.435	0.0862	0.1981	14.5	Purify selection
	99	58	tPCK3	J	AT5G01860	MF1	Bra005665	0.4991	0.2713	0.5436	16.64	Purify selection
	100					MF2	Bra028914	0.4526	0.1898	0.4193	15.09	Purify selection
	101	59	tPCK3	J	AT2G29660	LF	Bra018369	0.7259	0.1185	0.1632	24.2	Purify selection
	102					MF1	Bra039993	0.6525	0.0968	0.1483	21.75	Purify selection
	103	60	tPCK3	J	AT2G32600	LF	Bra005605	0.4238	0.0705	0.1664	14.13	Purify selection
	104	61	tPCK3	J	AT2G34220	LF	Bra005443	0.5458	0.3397	0.6224	18.19	Purify selection
	105				AT2G34230			0.5301	0.3919	0.7393	17.67	Purify selection
	106	62	tPCK3	J	AT2G36480	LF	Bra005265	0.353	0.1439	0.4076	11.77	Purify selection
	107	63	tPCK3	J	AT2G36930	LF	Bra005232	1.0172	0.0561	0.0561	33.91	Purify selection
	108					MF1	Bra023088	0.6995	0.0516	0.0738	23.32	Purify selection
	109	64	tPCK3	J	AT2G37430	LF	Bra005197	0.2546	0.1209	0.4748	8.49	Purify selection
	110					MF1	Bra017188	0.4409	0.1145	0.2598	14.7	Purify selection
	111	65	tPCK3	J	AT2G37740	LF	Bra005165	0.3737	0.1247	0.3336	12.46	Purify selection
	112					MF1	Bra017158	0.2702	0.1235	0.4569	9.01	Purify selection
	113	66	tPCK3	J	AT2G41835	MF1	Bra016914	0.4967	0.1116	0.2247	16.56	Purify selection
	114	67	tPCK3	J	AT2G41940	LF	Bra004660	0.4074	0.1234	0.3029	13.58	Purify selection
	115					MF1	Bra016900	0.4085	0.1163	0.2847	13.62	Purify selection
	116					MF2	Bra000245	0.3808	0.1574	0.4133	12.69	Purify selection
	117	68	tPCK3	J	AT2G42410	LF	Bra004692	0.2135	0.1054	0.4937	7.12	Purify selection
	118					MF1	Bra016878	0.2476	0.1267	0.5117	8.25	Purify selection
	119	69	tPCK3	J	AT2G45120	MF1	Bra040325	0.7034	0.2071	0.2945	23.45	Purify selection
	120					MF2	Bra000372	0.5388	0.1932	0.3586	17.96	Purify selection
	121	70	tPCK3	J	AT2G47090	LF	Bra004478	0.5374	0.1303	0.2424	17.91	Purify selection
	122	71	tPCK3	J	AT2G48100	LF	Bra004414	0.3566	0.12	0.3364	11.89	Purify selection
	123	72	tPCK7	K	AT2G01940	LF	Bra024841	0.4307	0.0772	0.1792	14.36	Purify selection
	124					MF1	Bra026624	0.3944	0.0613	0.0613	13.15	Purify selection
	125					MF2	Bra017432	0.4691	0.0695	0.1482	15.64	Purify selection
	126	73	tPCK7	K	AT2G02070	LF	Bra024834	0.3183	0.0602	0.1892	10.61	Purify selection
	127					MF1	Bra026617	0.2949	0.0643	0.2181	9.83	Purify selection
	128	74	tPCK7	K	AT2G02080	LF	Bra024833	0.3271	0.0744	0.2276	10.9	Purify selection
	129					MF1	Bra026616	0.3545	0.0906	0.2555	11.82	Purify selection
	130	75	tPCK7	L	AT3G27970	MF1	Bra033033	0.4249	0.0353	0.083	14.16	Purify selection
	131	76	tPCK7	L	AT3G29340	LF	Bra025393	0.8212	0.5703	0.6944	27.37	Purify selection
	132	77	tPCK6	M	AT3G45260	LF	Bra038293	0.4378	0.0966	0.2207	14.59	Purify selection
	133					MF1	Bra033840	0.3753	0.1198	0.3191	12.51	Purify selection
	134	78	tPCK6	M	AT3G46070	LF	Bra018225	0.7126	0.2842	0.3988	23.75	Purify selection
	135					MF1	Bra019476	0.6833	0.4413	0.6458	22.78	Purify selection
	136						Bra019477	0.5984	0.2636	0.4404	19.95	Purify selection
	137	79	tPCK6	M	AT3G46080	LF	Bra018225	0.7771	0.2162	0.2782	25.9	Purify selection
	138					MF1	Bra019476	0.6857	0.2967	0.4327	22.86	Purify selection
	139						Bra019477	0.6654	0.1582	0.2378	22.18	Purify selection
	140	80	tPCK6	M	AT3G46090	LF	Bra018225	0.7783	0.2564	0.3294	25.94	Purify selection
	141					MF1	Bra019476	0.6541	0.3041	0.4649	21.8	Purify selection
	142						Bra019477	0.801	0.2044	0.2552	26.7	Purify selection
	143	81	tPCK6	M	AT3G47890	LF	Bra018101	0.4198	0.1277	0.3041	13.99	Purify selection
	144	82	tPCK6	M	AT3G48430	LF	Bra018060	0.5096	0.13	0.2551	16.99	Purify selection
	145	83	tPCK6	M	AT3G49930	MF1	Bra029985	0.5565	0.1145	0.2057	18.55	Purify selection
	146					MF2	Bra012914	0.5869	0.143	0.2436	19.56	Purify selection
	147	84	tPCK6	N	AT3G50700	LF	Bra036098	0.6214	0.1236	0.1989	20.71	Purify selection
	148	85	tPCK6	N	AT3G53600	LF	Bra039806	0.318	0.1631	0.5128	10.6	Purify selection
	149					MF1	Bra003148	0.4432	0.1085	0.2448	14.77	Purify selection
	150	86	tPCK6	N	AT3G53820	LF	Bra007029	0.5633	0.1131	0.2007	18.78	Purify selection
	151					MF1	Bra014861	0.3193	0.1165	0.3649	10.64	Purify selection
	152	87	tPCK6	N	AT3G57480	MF2	Bra003284	0.6365	0.0527	0.0828	21.22	Purify selection
	153	88	tPCK6	N	AT3G57670	LF	Bra007346	0.4153	0.0541	0.1303	13.84	Purify selection
	154					MF1	Bra014612	0.3186	0.0638	0.2003	10.62	Purify selection
	155					MF2	Bra003295	0.3301	0.0364	0.1104	11.01	Purify selection
	156	89	tPCK6	N	AT3G58070	LF	Bra007378	0.5684	0.1898	0.3339	18.95	Purify selection
	157					MF2	Bra003317	0.6322	0.2474	0.3914	21.07	Purify selection
	158	90	tPCK6	N	AT3G60580	LF	Bra007545	0.5479	0.1489	0.2719	18.26	Purify selection
	159					MF1	Bra014483	0.8302	0.2603	0.3136	27.67	Purify selection
	160					MF2	Bra003422	0.5809	0.1725	0.297	19.36	Purify selection
	161	91	tPCK6	N	AT3G62240	MF2	Bra003493	0.6302	0.1066	0.1691	21.01	Purify selection
	162	92	tPCK5	O	AT4G02670	MF2	Bra018535	0.2782	0.0936	0.3364	9.27	Purify selection
	163	93	tPCK5	O	AT4G03120	LF	Bra034187	0.3672	0.0698	0.1902	12.24	Purify selection
	164	94	tPCK5	O	AT4G04885	LF	Bra029526	0.438	0.092	0.2099	14.6	Purify selection
	165	95	tPCK5	P	AT4G12240	MF1	Bra000767	0.8826	0.1121	0.127	29.42	Purify selection
	166	96	tPCK7	Q	AT5G25160	LF	Bra009822	0.4017	0.1823	0.4539	13.39	Purify selection
	167					MF1	Bra020486	0.3482	0.1453	0.4171	11.61	Purify selection
	168					MF2	Bra036535	0.4372	0.1544	0.3533	14.57	Purify selection
	169	97	tPCK7	Q	AT5G26610	LF	Bra009914	0.6923	0.2944	0.4252	23.077	Purify selection
	170					MF2	Bra036591	0.6042	0.064	0.1059	20.14	Purify selection
	171	98	tPCK7	Q	AT5G27880	LF	Bra009937	0.4796	0.2581	0.5381	15.99	Purify selection
	172					MF1	Bra020571	0.5599	0.1825	0.3259	18.66	Purify selection
	173					MF2	Bra036608;	0.4842	0.3519	0.7268	16.14	Purify selection
	174						Bra036609	0.8404	0.4245	0.5052	28.01	Purify selection
	175	99	tPCK5	R	AT5G01160	LF	Bra009629	0.709	0.0928	0.1309	23.63	Purify selection
	176	10	tPCK5	R	AT5G03150	LF	Bra009549	0.3518	0.0456	0.1298	11.73	Purify selection
	177					MF1	Bra005741	0.3276	0.0521	0.159	10.92	Purify selection
	178	101	tPCK5	R	AT5G03510	LF	Bra009525	0.4447	0.1219	0.2742	14.82	Purify selection
	179					MF1	Bra005766	0.3751	0.1501	0.4001	12.5	Purify selection
	180					MF1	Bra028831	0.4892	0.1334	0.2728	16.31	Purify selection
	181	102	tPCK5	R	AT5G03740	LF	Bra009513	0.7696	0.3061	0.3977	25.65	Purify selection
	182	103	tPCK5	R	AT5G04240	LF	Bra009474	0.432	0.1081	0.2502	14.4	Purify selection
	183					MF1	Bra009475	0.8033	0.0687	0.0855	26.78	Purify selection
	184	104	tPCK5	R	AT5G04340	LF	Bra009464	0.5318	0.0881	0.1656	17.73	Purify selection
	185	105	tPCK5	R	AT5G04390	LF	Bra009457	0.388	0.1399	0.3606	12.93	Purify selection
	186					MF1	Bra005803	0.3922	0.1368	0.3487	13.07	Purify selection
	187					MF2	Bra028791	0.3867	0.1209	0.3126	12.89	Purify selection
	188	106	tPCK5	R	AT5G05120	LF	Bra009088	0.7933	0.4106	0.5176	26.44	Purify selection
	189					MF1	Bra005840	0.7477	0.3721	0.4977	24.92	Purify selection
	190	107	tPCK5	R	AT5G06070	LF	Bra009160	0.4306	0.1214	0.282	14.35	Purify selection
	191					MF1	Bra005874	0.4109	0.1011	0.2461	13.7	Purify selection
	192	108	tPCK5	R	AT5G06160	MF1	Bra005882	0.4224	0.1124	0.2661	14.08	Purify selection
	193					MF2	Bra028740	0.4509	0.0916	0.2032	15.03	Purify selection
	194	109	tPCK5	R	AT5G06650	MF2	Bra028724	0.3737	0.1643	0.4395	12.46	Purify selection
	195	110	tPCK5	R	AT5G09740	LF	Bra009399	0.4444	0.0284	0.0639	14.81	Purify selection
	196	111	tPCK5	R	AT5G10370	LF	Bra009038	0.4899	0.1281	0.2614	16.33	Purify selection
	197					MF1	Bra006057	0.4825	0.1094	0.2268	16.08	Purify selection
	198	112	tPCK5	R	AT5G10970	LF	Bra009000	0.2816	0.1173	0.4165	9.39	Purify selection
	199	113	tPCK5	R	AT5G14010	LF	Bra008787	0.7639	0.347	0.4543	25.46	Purify selection
	200					MF1	Bra006230	1.0591	0.4308	0.4067	35.3	Purify selection
	201					MF2	Bra023444	0.7501	0.3402	0.4536	25.01	Purify selection
	202	114	tPCK5	R	AT5G14140	MF1	Bra006240	0.4074	0.0687	0.1685	13.58	Purify selection
	203	115	tPCK5	R	AT5G15480	MF1	Bra006302	0.9008	0.4472	0.4965	30.03	Purify selection
	204	116	tPCK5	R	AT5G16470	LF	Bra008621	0.9995	0.0183	0.0183	33.32	Purify selection
	205					MF1	Bra006357	0.9612	0.0326	0.0339	32.04	Purify selection
	206					MF2	Bra023567	1.1579	0.0135	0.0116	38.6	Purify selection
	207	117	tPCK5	R	AT5G22890	LF	Bra002438	0.3828	0.1898	0.4957	12.76	Purify selection
	208					MF2	Bra020223	0.4308	0.2248	0.5219	14.36	Purify selection
	209						Bra020224	0.5231	0.2461	0.4704	17.44	Purify selection
	210	118	tPCK5	R	AT5G22990	LF	Bra002447	0.6486	0.2495	0.3847	21.62	Purify selection
	211	119	tPCK4	S	AT5G37890	MF1	Bra028395	0.9135	0.5364	0.5871	30.45	Purify selection
	212				AT5G37930			0.7354	0.1943	0.2643	24.51	Purify selection
	213	120	tPCK4	T	AT4G15420	MF2	Bra038084	0.5043	0.0475	0.0942	16.81	Purify selection
	214	121	tPCK4	U	AT4G16610	LF	Bra038491	0.8222	0.2376	0.2889	27.41	Purify selection
	215					MF1	Bra012701	0.5911	0.1213	0.2052	19.7	Purify selection
	216					MF2	Bra040741	0.5603	0.1283	0.229	18.68	Purify selection
	217	122	tPCK4	U	AT4G17810	LF	Bra013257	0.3163	0.1275	0.4031	10.54	Purify selection
	218					MF1	Bra012638	0.2905	0.1123	0.3867	9.68	Purify selection
	219	123	tPCK4	U	AT4G25610	LF	Bra013903	0.327	0.1057	0.3233	10.9	Purify selection
	220					MF1	Bra019150	0.3075	0.0955	0.3107	10.25	Purify selection
	221	124	tPCK4	U	AT4G27240	LF	Bra026366	0.6173	0.075	0.1215	20.58	Purify selection
	222	125	tPCK4	U	AT4G31420	LF	Bra011270	0.4773	0.091	0.1907	15.91	Purify selection
	223	126	tPCK4	U	AT4G35280	LF	Bra011601	0.5096	0.202	0.3964	16.99	Purify selection
	224					MF1	Bra017706	0.3749	0.1154	0.3079	12.49	Purify selection
	225	127	tPCK4	U	AT4G35610	LF	Bra011628	0.8718	0.3727	0.4275	29.06	Purify selection
	226	128	tPCK4	U	AT4G35700	LF	Bra011631	1.0106	0.3293	0.3258	33.69	Purify selection
	227	129	tPCK7	V	AT5G43540	LF	Bra033683	0.3359	0.0863	0.2569	11.2	Purify selection
	228					MF2	Bra027500	0.3934	0.0893	0.2269	13.11	Purify selection
	229	130	tPCK7	V	AT5G43170	LF	Bra033666	0.7161	0.2157	0.3012	23.87	Purify selection
	230	131	tPCK7	V	AT5G44160	LF	Bra033724	0.4841	0.0827	0.1708	16.14	Purify selection
	231					MF1	Bra036013	0.7462	0.1172	0.157	24.87	Purify selection
	232	132	tPCK7	Wa	AT5G48890	LF	Bra037455	0.3572	0.136	0.3809	11.91	Purify selection
	233					MF2	Bra036156	0.4383	0.1329	0.3031	14.61	Purify selection
	234	133	tPCK5	Wb	AT5G51230	LF	Bra029179	0.625	0.3698	0.5917	20.83	Purify selection
	235					MF2	Bra022541	0.3428	0.0823	0.24	11.43	Purify selection
	236	134	tPCK5	Wb	AT5G52010	MF1	Bra029148	1.0055	0.0915	0.0909	33.52	Purify selection
	237	135	tPCK5	Wb	AT5G54340	MF2	Bra022712	0.8893	0.6975	0.7842	29.64	Purify selection
	238				AT5G54360			0.9072	0.7557	0.833	30.24	Purify selection
	239	136	tPCK5	Wb	AT5G54630	MF2	Bra022735	0.7388	0.0723	0.0979	24.63	Purify selection
	240	137	tPCK5	Wb	AT5G56200	LF	Bra002836	0.5076	0.1784	0.3515	16.92	Purify selection
	241					MF1	Bra028943	0.4446	0.1983	0.4461	14.82	Purify selection
	242					MF2	Bra035609	0.5227	0.2017	0.3859	17.42	Purify selection
	243	138	tPCK5	Wb	AT5G57520	LF	Bra006815	0.4601	0.0329	0.0714	15.34	Purify selection
	244					MF1	Bra020437	0.2515	0.0433	0.172	8.38	Purify selection
	245	139	tPCK5	Wb	AT5G59820	LF	Bra002528	0.6885	0.1023	0.1486	22.95	Purify selection
	246					MF1	Bra006691	0.6858	0.0646	0.0942	22.86	Purify selection
	247						Bra006692	0.6858	0.0646	0.0942	22.86	Purify selection
	248					MF2	Bra020284	0.7084	0.1435	0.2026	23.61	Purify selection
	249	140	tPCK7	X	AT5G61180	LF	Bra012979	0.9614	0.6423	0.66811	32.05	Purify selection
	250	141	tPCK7	X	AT5G61190	MF1	Bra029329	0.9353	0.6251	0.6683	31.18	Purify selection
	251					MF2	Bra035938	0.7418	0.3126	0.4214	24.73	Purify selection
	252	142	tPCK7	X	AT5G61470	LF	Bra012953	0.4913	0.364	0.7409	16.38	Purify selection
	253					MF1	Bra029315	0.4098	0.6114	1.4919	13.66	Positive selection
	254	143	tPCK7	X	AT5G61940	MF1	Bra029298	0.5328	0.2926	0.5492	17.76	Purify selection
	255						Bra029299	0.4864	0.2957	0.6079	16.21	Purify selection
	256	144	tPCK7	X	AT5G61950	MF1	Bra029298	0.511	0.2765	0.5411	17.03	Purify selection
	257						Bra029299	0.4804	0.2852	0.5936	16.01	Purify selection
	258	145	tPCK7	X	AT5G63280	MF1	Bra029232	0.7528	0.0926	0.123	25.09	Purify selection
	259	146	tPCK7	X	AT5G64610	MF2	Bra037784	0.4117	0.0356	0.0864	13.72	Purify selection
	260	147	tPCK7	X	AT5G66730	MF1	Bra031820	0.9337	0.4052	0.4339	31.12	Purify selection
	261					MF2	Bra037151	0.5986	0.1004	0.1677	19.95	Purify selection
	262	148	tPCK7	X	AT5G67450	MF2	Bra024448	0.5035	0.1231	0.2445	16.78	Purify selection
	263					MF1	Bra031834	0.527	0.1116	0.2117	17.57	Purify selection
	264					MF2	Bra037845	0.5032	0.1112	0.221	16.77	Purify selection
