# Supplementary material for: Comprehensive genomic survey, structural classification and expression analysis of C2H2 zinc finger protein gene family in Brassica rapa L
Source: PLoS One. 2019 May 6;14(5):e0216071. doi: 10.1371/journal.pone.0216071 (PMC6502316; doi:10.1371/journal.pone.0216071)
Supplement: S5 Table — (XLSX) [file pone.0216071.s006.xlsx]

## Sheet: S5 Table
	S5 Table. Classicication of Brassica rapa C2H2-ZFPs based on the presence and organization of additional domain(s).
	Group NO	NO of C2H2 genes	Name	NO of C2H2 Domain	C2H2 Domain	Additional domain	Additional domain Name	Discription	Species
	1	205	Bra000245	1		None	None	Cys(2)His(2) (C2H2). Gene transcription, translation, mRNA trafficking, cytoskeleton organisation, epithelial development, cell adhesion, protein folding, chromatin remodelling and zinc sensing (1)	At,Bn,Br,Ce,Dm,Hs,Md,Mm,Os,Sc,Sp,Vv,Zm
			Bra000767	1
			Bra001318	1
			Bra001904	1
			Bra002447	1
			Bra003140	1
			Bra003317	1
			Bra003582	1
			Bra003810	1
			Bra004148	1
			Bra004171	1
			Bra004200	1
			Bra004300	1
			Bra004312	1
			Bra004660	1
			Bra004692	1
			Bra005165	1
			Bra005232	1
			Bra005665	1
			Bra005840	1
			Bra005874	1
			Bra006230	1
			Bra006357	1
			Bra006815	1
			Bra007029	1
			Bra007378	1
			Bra008218	1
			Bra008445	1
			Bra008621	1
			Bra008787	1
			Bra009000	1
			Bra009088	1
			Bra009160	1
			Bra009513	1
			Bra009822	1
			Bra009937	1
			Bra010975	1
			Bra010983	1
			Bra011628	1
			Bra011631	1
			Bra012452	1
			Bra012496	1
			Bra012638	1
			Bra012701	1
			Bra013257	1
			Bra014094	1
			Bra014861	1
			Bra015347	1
			Bra015598	1
			Bra015769	1
			Bra015824	1
			Bra016878	1
			Bra016900	1
			Bra017158	1
			Bra018438	1
			Bra019710	1
			Bra019849	1
			Bra019941	1
			Bra020223	1
			Bra020224	1
			Bra020437	1
			Bra020486	1
			Bra020571	1
			Bra022712	1
			Bra022735	1
			Bra023088	1
			Bra023444	1
			Bra023567	1
			Bra023759	1
			Bra026366	1
			Bra027500	1
			Bra028395	1
			Bra028724	1
			Bra028914	1
			Bra029029	1
			Bra029148	1
			Bra030571	1
			Bra031491	1
			Bra031715	1
			Bra031820	1
			Bra032509	1
			Bra033683	1
			Bra033930	1
			Bra033944	1
			Bra034063	1
			Bra034187	1
			Bra035157	1
			Bra036434	1
			Bra036435	1
			Bra036535	1
			Bra036608	1
			Bra036609	1
			Bra037455	1
			Bra038491	1
			Bra038687	1
			Bra039606	1
			Bra039750	1
			Bra040600	1
			Bra040741	1
			Bra003295	2
			Bra001752	2
			Bra002027	2
			Bra002528	2
			Bra003148	2
			Bra005197	2
			Bra005766	2
			Bra005803	2
			Bra006302	2
			Bra006692	2
			Bra007346	2
			Bra009457	2
			Bra009464	2
			Bra009525	2
			Bra010922	2
			Bra001026	2
			Bra011931	2
			Bra011970	2
			Bra012039	2
			Bra012914	2
			Bra014483	2
			Bra014612	2
			Bra015271	2
			Bra017188	2
			Bra018225	2
			Bra018535	2
			Bra018817	2
			Bra018902	2
			Bra019476	2
			Bra019477	2
			Bra019822	2
			Bra020284	2
			Bra022436	2
			Bra023153	2
			Bra023918	2
			Bra024448	2
			Bra024706	2
			Bra025393	2
			Bra028067	2
			Bra028791	2
			Bra028831	2
			Bra029315	2
			Bra029843	2
			Bra029985	2
			Bra030981	2
			Bra031239	2
			Bra031834	2
			Bra032130	2
			Bra032845	2
			Bra033666	2
			Bra034116	2
			Bra034396	2
			Bra035678	2
			Bra036013	2
			Bra036750	2
			Bra037845	2
			Bra038219	2
			Bra039806	2
			Bra039880	2
			Bra002438	3
			Bra003422	3
			Bra005741	3
			Bra006240	3
			Bra007545	3
			Bra009475	3
			Bra009549	3
			Bra000372	3
			Bra001523	3
			Bra011601	3
			Bra012450	3
			Bra012953	3
			Bra016278	3
			Bra016280	3
			Bra017706	3
			Bra018638	3
			Bra021510	3
			Bra023223	3
			Bra024704	3
			Bra024833	3
			Bra024834	3
			Bra026203	3
			Bra026204	3
			Bra026616	3
			Bra026617	3
			Bra026819	3
			Bra027394	3
			Bra030450	3
			Bra030886	3
			Bra031621	3
			Bra032089	3
			Bra032541	3
			Bra033724	3
			Bra033840	3
			Bra036098	3
			Bra037151	3
			Bra038293	3
			Bra040325	3
			Bra040971	3
			Bra040974	3
			Bra006691	4
			Bra002836	4
			Bra007844	4
			Bra028943	4
			Bra029186	5
			Bra003899	9
			Bra008004	9
	2	15	Bra009914	1			Coiled coil	Protein-protein interaction/oligomerization motif made up of two to five a-helices	At, Bn, Br, Ce, Dm, Hs, Md, Mm, Os, Sc, Sp, Vv, Zm
			Bra013903	1
			Bra033384	1
			Bra036156	1
			Bra032661	2
			Bra033220	2
			Bra010981	3
			Bra017432	3
			Bra024771	3
			Bra024841	3
			Bra026624	3
			Bra004283	4
			Bra011270	4
			Bra035609	4
			Bra035726	5
	3	4	Bra018369	1			Transmembrane	Transmembrane domain	At, Bn, Br, Ce, Dm, Hs, Md, Mm, Os, Sc, Sp, Vv, Zm
			Bra029232	1
			Bra032510	1
			Bra039993	1
	4	5	Bra003669	1			RING	RING domain, protein binding, Zinc ion binding, E3 ubiquitin ligase activity (2)	At, Bn, Br, Ce, Dm, Hs, Md, Mm, Os, Sc, Sp, Vv, Zm
			Bra008335	1
			Bra009629	1
			Bra003493	4
			Bra004478	4
	4.1	1	Bra024512	1			RING	_	_
							Transmembrane	_	_
	5	2	Bra033033	2			EXOIII	Exonuclease activity (3)	At,Bn,Br,Bo,Cr,Gm,Gs,Hs,Md,Mt,Nc,Nt,Os,Sl,VV,Zm
			Bra004414	3
	6	2	Bra003284	1			AN1-like Zinc finger	Zinc ion binding (4)	At,Bn,Br,Bo,Cr,Gm,Gs,Hs,Md,Mt,Nc,Nt,Os,Sl,VV,Zm
			Bra016914	1
	7	1	Bra006057	1			DEXDc	DNA-binding domain(5)	At,Bn,Br,Bo,Cr,Gm,Gs,Hs,Md,Mt,Nc,Nt,Os,Sl,VV,Zm
							HELICc domain	ATP binding (6)	At,Bn,Br,Bo,Cr,Gm,Gs,Hs,Md,Mt,Nc,Nt,Os,Sl,VV,Zm
							HA2	HA2, helicase activity, it is found in a diverse set of RNA helicases, its function is unknown, however it seems likely to be involved in nucleic acid binding	At, Bn, Br, Md, Gm, Gs, OS, Pt, Vv, Zm
							OB_NTP_bind	Unknown function	At,Bn,Br,Ce,Dm,Hs,Md,Mm,Os,Sc,Sp,Vv,Zm
							RING	_	_
							IBR	IBR, In between ring fingers, Cys-rich region (7)	At, Bn, Br, Ce, Dm, Hs, Md, Mm, Os, Sc, Sp, Vv, Zm
	7.1	1	Bra009038	1			DEXDc	_	_
							HELICc	_	_
							HA2	_	_
							OB_NTP_bind	_	_
							RING	_	_
							IBR	_	_
							K homology RNA-binding	Nucleic acid binding (8)	At, Bn, Br, Os, Pt, Vv
	8	1	Bra025591	2			PHD domain	Plant homeodomain C4HC3 type; found in proteins involved in chromatin-mediated transcriptional regulation; probable ubiquitin ligase domain (9-11)	At, Bn, Br, Ce, Dm, Hs, Md, Mm, Os, Sc, Sp, Vv, Zm
							C1 (Cysteine-rich domains)	Intracellular signal transduction (12)	At, Bn, Br, Ce, Dm, Hs, Md, Mm, Os, Sc, Sp, Vv, Zm
	8.1	1	Bra036288	2			PHD	_	_
							C1 (Cysteine-rich)	_	_
							Ald_Xan_dh_C2	DNA binding, protein-protein interactions	At, Bn, Br, Ce, Dm, Hs, Md, Mm, Os, Sc, Sp, Vv, Zm
	9	10	Bra004324	1			NYN	Predicted ribonuclease activity (13)	At, Bn, Br, BO, Hs, Md, Mm, Os, Pt, Sc, Vv, Zm
			Bra012572	1
			Bra013979	1
			Bra019230	1
			Bra026333	1
			Bra004411	2
			Bra009785	2
			Bra011766	2
			Bra012573	2
			Bra012628	2
	9.1	2	Bra012979	2			NYN	_	_
			Bra029329	2			Coiled coil	_	_
	9.2	2	Bra011765	2			NYN	_	_
			Bra029236	2				_	_
	9.3	1	Bra035938	2			NYN	_	_
							ANK	Protein-protein interactions (14)
	10	1	Bra011917	1			Domain of Kin17 curved	DNA-binding protein	At, Bn, Br, Ce, Dm, Hs, Md, Mm, Os, Pt, Vv, Zm
							KOW (Kyprides, Ouzounis, Woese) motif.	UNKNOWN FUCTION	At, Bn, Br, Ce, Dm, Hs, Md, Mm, Os, Pt, Vv, Zm
	10.1	1	Bra030860	1			Domain of Kin17 curved DNA-binding protein	_	_
							KOW (Kyprides, Ouzounis, Woese) motif.	_	_
							Coiled coil	_	_
	11	1	Bra030592	2			ubiquitin associated	Ub metabolism, ubiquitination Binding domain	At,Bn,Br,Bo,Gm,Gs,Md,Mt,Nt,Os,Sl,Vv,Zm
							PUG	Domain in protein kinases, N-glycanases and other nuclear proteins.Protein binding	At,Bn,Br,Bo,Gm,Gs,Md,Mt,Nt,Os,Sl,Vv,Zm
							Coiled coil	_	_
	11.1	1	Bra015357	2			ubiquitin associated	_	_
							PUG	_	_
							Coiled coil	_	_
							PPR	RNA binding (15)	At,Bn,Br,Bo,Cr,Gm,Gs,Md,Mt,Nc,Nt,Os,Sl,VV,Zm
	12	2	Bra005265	1			RPR	Regulation of nuclear pre-mRNA (16)	At,Bn,Br,Bo,Cr,Gm,Gs,Md,Mt,Nc,Nt,Os,Sl,VV,Zm
			Bra029526	1
	12.1	1	Bra017233	1			RPR	_	_
							Glycolytic	Glycolytic process, fructose-bisphosphate aldolase activity (17,18).	At,Bn,Br,Bo,Cr,Gm,Gs,Md,Mt,Nc,Nt,Os,Sl,VV,Zm
	13	3	Bra005443	1			DUF627	Unknown function	At,Bn,Br,Bo,Cs
			Bra022489	1
			Bra040200	1
	13.1	2	Bra005752	1			DUF627	_	_
			Bra022491	1			DUF629	Unknown function	At,Bn,Br,Bo,Os,VV
	13.2	3	Bra029298	1			DUF627	_	_
			Bra029299	1			Ubiquitin carboxyl-terminal hydrolases (UCH)	Ubiquitinyl hydrolase activity (19)	At,Bn,Br,Bo,Os,VV, Zm
			Bra040199	1
	13.3	2	Bra018097	1			DUF627	_	_
			Bra018101	1			Ubiquitin carboxyl-terminal hydrolases (UCH)	_	_
							Coiled coil	_	_
	14	2	Bra032967	1			DUF1644	unknown function	At,Bn,Br,Bo,Cr,Gm,Gs,Md,Mt,Nc,Nt,Os,Sl,VV,Zm
			Bra008486	1
	15	2	Bra012034	1			DUF3546	unknown function	At,Bn,Br,Bo,Cr,Gm,Gs,Md,Mt,Nc,Nt,Os,Sl,VV,Zm
			Bra034322	1
	16	1	Bra039412	1			DUF4378	unknown function	At,Bn,Br,Bo,Cr,Gm,Gs,Md,Mt,Nc,Nt,Os,Sl,VV,Zm
							VARLMGL	unknown function	At,Bn,Br,Bo,Cr,Gm,Gs,Md,Mt,Nc,Nt,Os,Sl,VV,Zm
							Coiled coil	_	_
	17	4	Bra015200	1			VEFS-Box	Heterochromatin-mediated repression (20)	At,Bn,Br,Bo,Cr,Gm,Gs,Md,Mt,Nc,Nt,Os,Sl,VV,Zm
			Bra021078	1
			Bra022541	1
			Bra029179	1
	17.1	1	Bra005262	1			VEFS-Box	_	_
							Coiled coil	_	_
	18	1	Bra001416	1			tRNA_anti-codon	Nucleic acid binding (21, 22)	At,Bn,Br,Bo,Cr,Gm,Gs,Md,Mt,Nc,Nt,Os,Sl,VV,Zm
							tRNA-synt_2	Aminoacyl-tRNA ligase activity, nucleotide binding, ATP binding (23)	At,Bn,Br,Bo,Cr,Gm,Gs,Md,Mt,Nc,Nt,Os,Sl,VV,Zm
							Coiled coil	_	_
	19	1	Bra004050	3			MamL-1	Transcription coactivator activity (24)	At,Bn,Br,Bo,Cr,Gm,Gs,Md,Mt,Nc,Nt,Os,Sl,VV,Zm
							Coiled coil	_	_
	20	1	Bra005605	1			CactinC_cactus	Protein binding (25)	At,Bn,Br,Bo,Cr,Gm,Gs,Md,Mt,Nc,Nt,Os,Sl,VV,Zm
	21	2	Bra005882	1			SF3a60_bindingd	Involved in splicing mRNA after transcription	At,Bn,Br,Bo,Cr,Gm,Gs,Md,Mt,Nc,Nt,Os,Sl,VV,Zm
							SF3A3	Unknown function	At,Bn,Br,Bo,Cr,Gm,Gs,Md,Mt,Nc,Nt,Os,Sl,VV,Zm
			Bra028740	1			Telomere_Sde2_2	Unknown function	At,Bn,Br,Bo,Cr,Gm,Gs,Md,Mt,Nc,Nt,Os,Sl,VV,Zm
	22	1	Bra008143	2			DnaJ	ATPase activity (26)	_
							Coiled coil	_	_
	23	2	Bra009399	1			chromo	Clonal transmission (27)	At,Bn,Br,Bo,Cr,Gm,Gs,Hs,Md,Mt,Nc,Nt,Os,Sl,VV,Zm
			Bra037784	1			MOZ_SAS	Transferase activity, transferring acyl groups other than amino-acyl groups	At,Bn,Br,Bo,Cr,Gm,Gs,Hs,Md,Mt,Nc,Nt,Os,Sl,VV,Zm
	24	1	Bra018060	4			JmjN	Chromatin remodelling regulation (28)	_
							JmjC	Demethylase activity, protein protein interaction (29)	At,Bn,Br,Bo,Cr,Gm,Gs,Hs,Md,Mt,Nc,Nt,Os,Sl,VV,Zm
	24.1	1	Bra009474	4			JmjN	_	_
							JmjC	_	_
							Coiled coil	_	_
	25	1	Bra016694	3			UAS	Unknown function	At,Bn,Br,Bo,Cr,Gm,Gs,Hs,Md,Mt,Nc,Nt,Os,Sl,VV,Zm
							UBA_4	Unknown function	At,Bn,Br,Bo,Cr,Gm,Gs,Hs,Md,Mt,Nc,Nt,Os,Sl,VV,Zm
							UBX	Protein binding	At,Bn,Br,Bo,Cr,Gm,Gs,Hs,Md,Mt,Nc,Nt,Os,Sl,VV,Zm
	26	1	Bra019150	1			P4HC	Oxidoreductase activity, acting on paired donors, with incorporation or reduction of molecular oxygen, L-ascorbic acid binding, iron ion binding (30).	At,Bn,Br,Bo,Cr,Gm,Gs,Hs,Md,Mt,Nc,Nt,Os,Sl,VV,Zm
							Coiled coil	_	_
	27	1	Bra032148	3			zf-TRM13_CCCH	Methyltransferase activity	At,Bn,Br,Bo,Cr,Gm,Gs,Hs,Md,Mt,Nc,Nt,Os,Sl,VV,Zm
							Pre-SET	Zinc ion binding, histone-lysine N-methyltransferase activity (31).	At,Bn,Br,Bo,Cr,Gm,Gs,Hs,Md,Mt,Nc,Nt,Os,Sl,VV,Zm
							SET	Protein binding (32)	At,Bn,Br,Bo,Cr,Gm,Gs,Hs,Md,Mt,Nc,Nt,Os,Sl,VV,Zm
	28	1	Bra034366	1			IPPT	Unknown function	At,Bn,Br,Bo,Cr,Gm,Gs,Hs,Md,Mt,Nc,Nt,Os,Sl,VV,Zm
	29	1	Bra034765	1			MTS	Methyltransferase activity (33)	At,Bn,Br,Bo,Cr,Gm,Gs,Hs,Md,Mt,Nc,Nt,Os,Sl,VV,Zm
	30	2	Bra031407	1			C1_2	Short domain is rich in cysteines and histidines	At,Bn,Br,Bo,Cr,Gm,Gs,Hs,Md,Mt,Nc,Nt,Os,Sl,VV,Zm
			Bra040595	1
	31	1	Bra036591	1			G_patch	Nucleic acid binding	At,Bn,Br,Bo,Cr,Gm,Gs,Hs,Md,Mt,Nc,Nt,Os,Sl,VV,Zm
							Coiled coil	_	_
	32	1	Bra038084	2			UFD1	Ubiquitin-dependent protein catabolic process (33)	At,Bn,Br,Bo,Cr,Gm,Gs,Hs,Md,Mt,Nc,Nt,Os,Sl,VV,Zm
							Coiled coil	_	_
	33	1	Bra038996	1			zf-LYAR	Cell growth regulation	At,Bn,Br,Bo,Cr,Gm,Gs,Hs,Md,Mt,Nc,Nt,Os,Sl,VV,Zm
	34	1	Bra040607	1			Inositol_P	Phosphatidylinositol phosphorylation (34)	At,Bn,Br,Bo,Cr,Gm,Gs,Hs,Md,Mt,Nc,Nt,Os,Sl,VV,Zm
							Coiled coil	_	_
	Refrences:
	1. Laity, J.H.; Lee, B.M.; Wright, P.E. Zinc finger proteins: new insights into structural and functional diversity. Curr. Opin. Struct. Biol. 2001, 11, 39-46.
	2. Lorick, K.L.; Jensen, J.P.; Fang, S.; Ong, A.M.; Hatakeyama, S.; Weissman, A.M. RING fingers mediate ubiquitin-conjugating enzyme (E2)-dependent ubiquitination. Proc. Natl. Acad. Sci. 1999, 96, 11364-11369.
	3. Koonin, E.V.; Deutscher, M.P. RNase T shares conserved sequence motifs with DNA proofreading exonucleases. Nucleic Acids Res. 1993, 21, 2521.
	4. Linnen, J.M.; Bailey, C.P.; Weeks, D.L. Two related localized mRNAs from Xenopus laevis encode ubiquitin-like fusion proteins. Gene 1993, 128, 181-188.
	5. Gorbalenya, A.E.; Koonin, E.V.; Donchenko, A.P.; Blinov, V.M. Two related superfamilies of putative helicases involved in replication, recombination, repair and expression of DNA and RNA genomes. Nucleic Acids Res. 1989, 17, 4713-4730.
	6. Caruthers, J.M.; Johnson, E.R.; McKay, D.B. Crystal structure of yeast initiation factor 4A, a DEAD-box RNA helicase. Proc. Natl. Acad. Sci. 2000, 97, 13080-13085.
	7. Schubert, H.L.; Blumenthal, R.M.; Cheng, X. Many paths to methyltransfer: a chronicle of convergence. Trends Biochem. Sci. 2003, 28, 329-335.
	8. Baber, J.L.; Libutti, D.; Levens, D.; Tjandra, N. High precision solution structure of the C-terminal KH domain of heterogeneous nuclear ribonucleoprotein K, a c-myc transcription factor. J. Mol. Biol. 1999, 289, 949-962.
	9. Aasland, R.; Gibson, T.J.; Stewart, A.F. The PHD finger: implications for chromatin-mediated transcriptional regulation. Trends Biochem. Sci. 1995, 20, 56-59.
	10. Capili, A.D.; Schultz, D.C.; Rauscher, F.J.; Borden, K.L. Solution structure of the PHD domain from the KAP‐1 corepressor: structural determinants for PHD, RING and LIM zinc‐binding domains. EMBO J. 2001, 20, 165-177.
	11. Lu, Z.; Xu, S.; Joazeiro, C.; Cobb, M.H.; Hunter, T. The PHD domain of MEKK1 acts as an E3 ubiquitin ligase and mediates ubiquitination and degradation of ERK1/2. Mol. Cell. 2002, 9, 945-956.
	12. Azzi, A.; Boscoboinik, D.; Hensey, C. The protein kinase C family. In EJB Reviews 1993; pp. 181-191.
	13. Anantharaman, V.; Aravind, L. The NYN domains: novel predicted RNAses with a PIN domain-like fold. RNA Biol. 2006, 3, 18-27.
	14. Bork, P. Hundreds of ankyrin-like repeats in functionally diverse proteins: mobile modules that cross phyla horizontally? Proteins 1993, 17, 363-374, doi:10.1002/prot.340170405.
	15. Delannoy, E.; Stanley, W.; Bond, C.; Small, I. Pentatricopeptide repeat (PPR) proteins as sequence-specificity factors in post-transcriptional processes in organelles. Portland Press Ltd. 2007.
	16. Meinhart, A.; Cramer, P. Recognition of RNA polymerase II carboxy-terminal domain by 3′-RNA-processing factors. Nature 2004, 430, 223.
	17. Esposito, G.; Vitagliano, L.; Costanzo, P.; Borrelli, L.; Barone, R.; Pavone, L.; Paola, I.; Zagari, A.; Salvatore, F. Human aldolase A natural mutants: relationship between flexibility of the C-terminal region and enzyme function. Biochem. J. 2004, 380, 51-56.
	18. Santer, R.; Rischewski, J.; von Weihe, M.; Niederhaus, M.; Schneppenheim, S.; Baerlocher, K.; Kohlschütter, A.; Muntau, A.; Posselt, H.G.; Steinmann, B. The spectrum of aldolase B (ALDOB) mutations and the prevalence of hereditary fructose intolerance in Central Europe. Hum. Mutat. 2005, 25, 594-594.
	19. Eletr, Z.M.; Wilkinson, K.D. Regulation of proteolysis by human deubiquitinating enzymes. BBA-Mol. Cell Res. 2014, 1843, 114-128.
	20. Birve, A.; Sengupta, A.K.; Beuchle, D.; Larsson, J.; Kennison, J.A.; Rasmuson-Lestander, Å.; Müller, J. Su (z) 12, a novel Drosophila Polycomb group gene that is conserved in vertebrates and plants. Development 2001, 128, 3371-3379.
	21. Bochkarev, A.; Pfuetzner, R.A.; Edwards, A.M.; Frappier, L. Structure of the single-stranded-DNA-binding domain of replication protein A bound to DNA. Nature 1997, 385, 176.
	22. Keshav, K.F.; Chen, C.; Dutta, A. Rpa4, a homolog of the 34-kilodalton subunit of the replication protein A complex. Mol. Cell. Biol. 1995, 15, 3119-3128.
	23. Delarue, M.; Moras, D. The aminoacyl‐tRNA synthetase family: modules at work. Bioessays 1993, 15, 675-687.
	24. Fryer, C.J.; White, J.B.; Jones, K.A. Mastermind recruits CycC: CDK8 to phosphorylate the Notch ICD and coordinate activation with turnover. Mol. Cell. 2004, 16, 509-520.
	25. Lin, P.-H.; Huang, L.H.; Steward, R. Cactin, a conserved protein that interacts with the Drosophila IκB protein Cactus and modulates its function. Mech. Dev. 2000, 94, 57-65.
	26. Frydman, J. Folding of newly translated proteins in vivo: the role of molecular chaperones. Annu. Rev. Biochem. 2001, 70, 603-647.
	27. Paro, R. Imprinting a determined state into the chromatin of Drosophila. Trends Genet. 1990, 6, 416-421.
	28. Clissold, P.M.; Ponting, C.P. JmjC: cupin metalloenzyme-like domains in jumonji, hairless and phospholipase A2β. Trends Biochem. Sci. 2001, 26, 7-9.
	29. Tsukada, Y.-i.; Fang, J.; Erdjument-Bromage, H.; Warren, M.E.; Borchers, C.H.; Tempst, P.; Zhang, Y. Histone demethylation by a family of JmjC domain-containing proteins. Nature 2006, 439, 811.
	30. Aravind, L.; Koonin, E.V. The DNA-repair protein AlkB, EGL-9, and leprecan define new families of 2-oxoglutarate-and iron-dependent dioxygenases. Genome Biol. 2001, 2, research0007. 0001.
	31. Min, J.; Zhang, X.; Cheng, X.; Grewal, S.I.; Xu, R.-M. Structure of the SET domain histone lysine methyltransferase Clr4. Nat. Struct. Mol. Biol. 2002, 9, 828.
	32. Jenuwein, T.; Laible, G.; Dorn, R.; Reuter, G. SET domain proteins modulate chromatin domains in eu- and heterochromatin. Cell. Mol. Life Sci. 1998, 54, 80-93.
	33. Pizzuti, A.; Novelli, G.; Ratti, A.; Amati, F.; Mari, A.; Calabrese, G.; Nicolis, S.; Silani, V.; Marino, B.; Scarlato, G. UFD1L, a developmentally expressed ubiquitination gene, is deleted in CATCH 22 syndrome. Hum. Mol. Genet. 1997, 6, 259-265.
	34. Neuwald, A.F.; York, J.D.; Majerus, P.W. Diverse proteins homologous to inositol monophosphatase. FEBS lett. 1991, 294, 16-18.
