# Supplementary material for: Comprehensive genomic survey, structural classification and expression analysis of C2H2 zinc finger protein gene family in Brassica rapa L
Source: PLoS One. 2019 May 6;14(5):e0216071. doi: 10.1371/journal.pone.0216071 (PMC6502316; doi:10.1371/journal.pone.0216071)
Supplement: S6 Table — (XLSX) [file pone.0216071.s007.xlsx]

## Sheet: S6 Table
	S6 Table. The information of primers used for the quantitative qRT-PCR.
	NO	Gene ID	Type	Sequence of Primers (5'-3')*
	1	Bra009464	F	GCCACCTGCCTTCTTCTTCT
			R	CTCCGCTAGACTGAGTCTGC
	2	Bra009513	F	GAACCTTCTCTTCCGTCGCA
			R	TCCCCAGGATCCACCCTAAG
	3	Bra010975	F	TGATGGCAGTGATTTATTCTGG
			R	TCAGGCTTTGACCTATTGTTATT
	4	Bra016914	F	GAAAACCTGAACCACCACGC
			R	GCTTGGTGATCCCAGCTTCT
	5	Bra022436	F	GCCGACGACGATTCAACAAC
			R	GCCGATGGTTCCTTCGTAGT
	6	Bra028395	F	CATCAATCCCGCAAACGACA
			R	ACGGGATCTGCAGCAATTCT
	7	Bra031491	F	TCCAAGAAGCATGCTCGTTCT
			R	TCCACTTCGCTTCTGAGCTT
	8	Bra033666	F	AATCATTCGCCACCGGTCAA
			R	TCGTCCGGCGAGAATTCATT
	9	BrActin-2	F	TCAGATGCCCAGAAGTCTTGTTCC
			R	TCCTCCACCTGCCTCATCATACTC
		* F, farward primer; R, reverse primer.
