# Supplementary material for: Comprehensive genomic survey, structural classification and expression analysis of C2H2 zinc finger protein gene family in Brassica rapa L
Source: PLoS One. 2019 May 6;14(5):e0216071. doi: 10.1371/journal.pone.0216071 (PMC6502316; doi:10.1371/journal.pone.0216071)
Supplement: S7 Table — (XLSX) [file pone.0216071.s008.xlsx]

## Sheet: S7 Table
	S7 Table. Comparison of the subcellular localization, number of C2H2 domains, and number and type of additional domains between Arabidopsis thaliana and Brassica rapa corresponding orthologous C2H2-ZFP genes (264 gene pairs). The differences were marked by yellow color when existed between A. thaliana and B. rapa corresponding orthologs.
No.	tPCK Chr	Block	A. thaliana	B. rapa		Subcellular localization		Number of C2H2 domain(s)		Number and type of Additional domain(s)
			Gene ID	Subgenome	Gene ID	A. thaliana	B. rapa	A. thaliana	B. rapa	A. thaliana	B. rapa
1	tPCK1	A	AT1G03840	LF	Bra015271	nuclear	nuclear	3	2
2				MF2	Bra032541		nuclear		3
3	tPCK1	A	AT1G02040	LF	Bra033220	nuclear	nuclear	2	2	Coiled coil	Coiled coil
4				MF2	Bra032661		nuclear		2		Coiled coil
5	tPCK1	A	AT1G04445	MF1	Bra030571	nuclear	nuclear	1	1
6				MF2	Bra032509		nuclear		1
7					Bra032510		Plasma membrane, nuclear		1		Transmembrane
8	tPCK1	A	AT1G04850	MF1	Bra030592	nuclear, cytoplasmic	nuclear, cytoplasmic	2	2	UBA, PUG, Coiled coil	UBA, PUG, Coiled coil,
9	tPCK1	A	AT1G08290	LF	Bra018638	nuclear	nuclear	3	3
10				MF2	Bra031621		nuclear		3
11	tPCK1	A	AT1G10480	MF1	Bra018438	nuclear	nuclear	1	1
12				MF2	Bra031715		nuclear		1
13	tPCK1	A	AT1G11490	LF	Bra019849	nuclear	nuclear	1	1
14	tPCK1	A	AT1G13290	LF	Bra019822	nuclear	nuclear	2	2
15	tPCK1	A	AT1G14580	LF	Bra026203	nuclear, chloroplast	nuclear, cytoplasmic	3	3
16					Bra026204		nuclear, cytoplasmic		3
17				MF1	Bra016694		nuclear, cytoplasmic		3		UAS, UBA_4, UBX
18				MF2	Bra026819		nuclear, cytoplasmic		3
19	tPCK1	B	AT1G24625	MF1	Bra010975	nuclear	nuclear	1	1
20				MF2	Bra012496		nuclear		1
21	tPCK1	B	AT1G25250	LF	Bra024771	nuclear	nuclear	3	3	Coiled coil	Coiled coil
22				MF1	Bra010981		nuclear		3		Coiled coil
23	tPCK1	B	AT1G26590	LF	Bra024706	nuclear	nuclear	3	2
24				MF1	Bra016278		nuclear		3
25				MF2	Bra012452		nuclear		1
26	tPCK1	B	AT1G26610	LF	Bra024704	nuclear	nuclear	3	3
27				MF1	Bra016280		nuclear		3
28				MF2	Bra012450		nuclear		3
29	tPCK1	B	AT1G27730	LF	Bra032845	nuclear	nuclear	2	2
30				MF1	Bra010922		nuclear		2
31	tPCK1	B	AT1G34790	LF	Bra028067	nuclear	nuclear	2	2
32	tPCK1	B	AT1G30970	LF	Bra023153	nuclear, cytoplasmic	nuclear	2	2
33				MF1	Bra039880		nuclear		2
34	tPCK1	B	AT1G34370	MF1	Bra036750	nuclear	nuclear	3	2
35	tPCK1	C	AT1G49900	LF	Bra018817	nuclear	nuclear	4	2
36	tPCK1	C	AT1G51220	LF	Bra018902	nuclear	nuclear	3	2
37				MF2	Bra030450		nuclear		3
38	tPCK1	C	AT1G55110	MF1	Bra030886	nuclear	nuclear	3	3
39	tPCK1	C	AT1G55460	LF	Bra030860	nuclear	nuclear	1	1	Kin17_mid, KOW, Coiled coil	Kin17_mid, KOW, Coiled coil
40				MF1	Bra011917		nuclear		1		Kin17_mid, KOW
41	tPCK7	D	AT1G60640	MF1	Bra031491	nuclear	nuclear	1	1
42	tPCK6	E	AT1G65110	LF	Bra022489	nuclear	nuclear	1	1	DUF627, DUF629, UCH	DUF627, DUF629
43			AT1G65120			nuclear	nuclear	1		DUF627, DUF629
44			AT1G65130			nuclear	nuclear	1		DUF627, DUF629
45	tPCK6	E	AT1G65200	MF1	Bra022491	nuclear	nuclear	1	1	DUF627, DUF629	DUF627, DUF629
46	tPCK6	E	AT1G66140	LF	Bra004148	nuclear, chloroplast	nuclear	1	1
47				MF1	Bra039750		nuclear		1
48	tPCK6	E	AT1G66500	LF	Bra004171	nuclear, cytoplasmic	nuclear	1	1
49	tPCK6	E	AT1G67030	LF	Bra004200	nuclear, cytoplasmic	nuclear	1	1
50	tPCK6	E	AT1G68130	LF	Bra004283	nuclear	nuclear	3	4	Coiled coil	Coiled coil
51				MF2	Bra004050		nuclear		3		MamL-1, Coiled coil
52	tPCK6	E	AT1G68360	LF	Bra004300	nuclear	nuclear	1	1
53				MF1	Bra033944		nuclear		1
54	tPCK6	E	AT1G68480	LF	Bra004312	nuclear	nuclear	1	1
55	tPCK6	E	AT1G72050	MF1	Bra008004	nuclear	nuclear	9	9
56				MF2	Bra003899		nuclear		9
57	tPCK6	E	AT1G74250	MF1	Bra008143	nuclear	nuclear	2	2	DnaJ, Coiled coil	DnaJ, Coiled coil
58				MF2	Bra003810		nuclear		1		Coiled coil
59	tPCK6	E	AT1G75710	LF	Bra015824	nuclear	nuclear	1	1
60				MF1	Bra008218		nuclear		1
61	tPCK6	E	AT1G77770	MF1	Bra008335	nuclear	nuclear	1	1	RING	RING
62				MF2	Bra003669		nuclear		1		RING
63	tPCK6	E	AT1G80220	MF1	Bra008486	nuclear	nuclear	1	1	DUF1644	DUF1644
64	tPCK6	E	AT1G80730	LF	Bra035157	nuclear	nuclear	1	1
65				MF1	Bra008445		nuclear		1
66				MF2	Bra003582		nuclear		1
67	tPCK2	F	AT3G01030	MF2	Bra001026	nuclear	nuclear	2	2
68	tPCK2	F	AT3G02790	LF	Bra040600	nuclear, cytoplasmic	nuclear	1	1
69	tPCK2	F	AT3G09290	MF1	Bra034063	nuclear	nuclear	1	1
70				MF2	Bra001318		nuclear		1
71	tPCK2	F	AT3G10470	LF	Bra029843	nuclear	nuclear	2	2	Coiled coil
72				MF1	Bra034116		nuclear		2
73	tPCK2	F	AT3G12270	LF	Bra034765	cytoplasmic, nuclear	cytoplasmic, nuclear	1	1	MTS	MTS
74	tPCK2	F	AT3G13810	LF	Bra027394	nuclear	nuclear	3	3
75				MF1	Bra021510		nuclear		3
76				MF2	Bra001523		nuclear		3
77	tPCK2	F	AT3G19580	LF	Bra022436	nuclear	nuclear	2	2
78				MF1	Bra038219		nuclear		2
79				MF2	Bra001752		nuclear		2
80	tPCK2	F	AT3G20880	LF	Bra031239	nuclear	nuclear	2	2
81				MF1	Bra023918		nuclear		2
82	tPCK2	F	AT3G23130	LF	Bra023759	nuclear	nuclear	1	1
83	tPCK2	F	AT3G23140	MF2	Bra001904	nuclear	nuclear	1	1
84	tPCK2	H	AT2G17180	LF	Bra002027	nuclear	nuclear	3	2
85	tPCK2	H	AT2G18490	LF	Bra039606	nuclear	nuclear	1	1
86	tPCK2	H	AT2G19385	LF	Bra038996	nuclear	nuclear	1	1	zf-LYAR	zf-LYAR
87	tPCK3	I	AT2G23740	MF1	Bra032148	nuclear	nuclear	3	3	Pre-SET, SET, Post-SET	zf-TRM13_CCCH, Pre-SET, SET
88	tPCK3	I	AT2G24030	MF1	Bra032130	nuclear	nuclear	2	2
89	tPCK3	I	AT2G24500	LF	Bra007844	nuclear	nuclear	4	4
90				MF1	Bra032089		nuclear		3
91	tPCK3	I	AT2G26940	LF	Bra012039	nuclear	nuclear	2	2
92	tPCK3	I	AT2G27100	LF	Bra012034	nuclear	nuclear	1	1	DUF3546	DUF3546
93				MF1	Bra034322		nuclear		1		DUF3546
94	tPCK3	I	AT2G27760	MF1	Bra034366	cytoplasmic, nuclear	nuclear, cytoplasmic	1	1	IPPT	IPPT
95	tPCK3	I	AT2G28200	LF	Bra011970	nuclear	nuclear	2	2
96				MF1	Bra034396		nuclear		2
97	tPCK3	I	AT2G28710	LF	Bra011931	nuclear	nuclear	2	2
98				MF1	Bra035678		nuclear		2
99	tPCK3	J	AT5G01860	MF1	Bra005665	nuleus	nuclear	1	1
100				MF2	Bra028914		nuclear		1
101	tPCK3	J	AT2G29660	LF	Bra018369	nuclear, plasmamenbrane	nuclear, plasmamenbrane	1	1	Transmembrane	Transmembrane
102				MF1	Bra039993		nuclear, plasmamenbrane		1		Transmembrane
103	tPCK3	J	AT2G32600	LF	Bra005605	nuclear	nuclear	1	1	CactinC cactus	CactinC cactus
104	tPCK3	J	AT2G34220	LF	Bra005443	nuclear, chloroplast	nuclear	1	1	DUF627, DUF629	DUF627, DUF629
105			AT2G34230			nuclear	nuclear	1		DUF627, DUF629
106	tPCK3	J	AT2G36480	LF	Bra005265	nuclear, cytoplasmic	nuclear	1	1	RPR	RPR
107	tPCK3	J	AT2G36930	LF	Bra005232	nuclear	nuclear	2	1
108				MF1	Bra023088		nuclear		1
109	tPCK3	J	AT2G37430	LF	Bra005197	nuclear	nuclear	2	2
110				MF1	Bra017188		nuclear		2
111	tPCK3	J	AT2G37740	LF	Bra005165	nuclear	nuclear	1	1
112				MF1	Bra017158		nuclear		1
113	tPCK3	J	AT2G41835	MF1	Bra016914	nuclear	nuclear	2	1	2x ZnF_AN1	2x ZnF_AN1
114	tPCK3	J	AT2G41940	LF	Bra004660	nuclear	nuclear	1	1
115				MF1	Bra016900		nuclear		1
116				MF2	Bra000245		nuclear		1
117	tPCK3	J	AT2G42410	LF	Bra004692	nuclear	nuclear	1	1
118				MF1	Bra016878		nuclear		1
119	tPCK3	J	AT2G45120	MF1	Bra040325	nuclear	nuclear	3	3
120				MF2	Bra000372		nuclear		3
121	tPCK3	J	AT2G47090	LF	Bra004478	nuclear	nuclear	4	4	RING	RING
122	tPCK3	J	AT2G48100	LF	Bra004414	nuclear, intracellular	nuclear	3	3	EXOIII	EXOIII
123	tPCK7	K	AT2G01940	LF	Bra024841	nuclear	nuclear	3	3	Coiled coil	Coiled coil
124				MF1	Bra026624		nuclear		3		Coiled coil
125				MF2	Bra017432		nuclear		3		Coiled coil
126	tPCK7	K	AT2G02070	LF	Bra024834	nuclear, chloroplast	nuclear	3	3
127				MF1	Bra026617		nuclear		3
128	tPCK7	K	AT2G02080	LF	Bra024833	nuclear, chloroplast	nuclear	3	3
129				MF1	Bra026616		nuclear		3
130	tPCK7	L	AT3G27970	MF1	Bra033033	nuclear, intracellular	nuclear	2	2	EXOIII	EXOIII
131	tPCK7	L	AT3G29340	LF	Bra025393	nuclear	nuclear	6	2
132	tPCK6	M	AT3G45260	LF	Bra038293	nuclear	nuclear	3	3
133				MF1	Bra033840		nuclear		3
134	tPCK6	M	AT3G46070	LF	Bra018225	nuclear	nuclear	2	2
135				MF1	Bra019476		nuclear, cytoplasmic		2
136					Bra019477		nuclear		2
137	tPCK6	M	AT3G46080	LF	Bra018225	nuclear	nuclear	2	2
138				MF1	Bra019476		nuclear		2
139					Bra019477		nuclear		2
140	tPCK6	M	AT3G46090	LF	Bra018225	nuclear	nuclear	2	2
141				MF1	Bra019476		nuclear		2
142					Bra019477		nuclear		2
143	tPCK6	M	AT3G47890	LF	Bra018101	nuclear	nuclear	1	1	DUF627, DUF629, UCH, 2x Coiled coil	DUF627, DUF629, UCH, 2x Coiled coil
144	tPCK6	M	AT3G48430	LF	Bra018060	nuclear	nuclear	4	4	JmjN, JmjC	JmjN, JmjC
145	tPCK6	M	AT3G49930	MF1	Bra029985	nuclear	nuclear	2	2
146				MF2	Bra012914		nuclear		2
147	tPCK6	N	AT3G50700	LF	Bra036098	nuclear	nuclear	3	3
148	tPCK6	N	AT3G53600	LF	Bra039806	nuclear	nuclear	2	2
149				MF1	Bra003148		nuclear		2
150	tPCK6	N	AT3G53820	LF	Bra007029	nuclear	nuclear	1	1
151				MF1	Bra014861		nuclear		1
152	tPCK6	N	AT3G57480	MF2	Bra003284	nuclear, extracellular	nuclear	1	1	2x ZnF_AN1	2x ZnF_AN1
153	tPCK6	N	AT3G57670	LF	Bra007346	nuclear	nuclear	2	2
154				MF1	Bra014612		nuclear		2
155				MF2	Bra003295		nuclear		2
156	tPCK6	N	AT3G58070	LF	Bra007378	nuclear	nuclear	1	1
157				MF2	Bra003317		nuclear		1
158	tPCK6	N	AT3G60580	LF	Bra007545	nuclear	nuclear	3	3
159				MF1	Bra014483		nuclear		2
160				MF2	Bra003422		nuclear		3
161	tPCK6	N	AT3G62240	MF2	Bra003493	nuclear	nuclear	4	4	RING	RING
162	tPCK5	O	AT4G02670	MF2	Bra018535	nuclear	nuclear	3	2
163	tPCK5	O	AT4G03120	LF	Bra034187	nuclear	nuclear	1	1
164	tPCK5	O	AT4G04885	LF	Bra029526	nuclear, cytoplasmic	nuclear	1	1	RPR	RPR
165	tPCK5	P	AT4G12240	MF1	Bra000767	cyotoplasmic, mitochondrial, chloroplast	cyotoplasmic, mitochondrial, chloroplast	1	1
166	tPCK7	Q	AT5G25160	LF	Bra009822	nuclear	nuclear	1	1
167				MF1	Bra020486		nuclear		1
168				MF2	Bra036535		nuclear		1
169	tPCK7	Q	AT5G26610	LF	Bra009914	nuclear, intracellular	nuclear	1	1	G_patch, 2x Coiled coil	Coiled coil
170				MF2	Bra036591		nuclear		1		G_patch, Coiled coil
171	tPCK7	Q	AT5G27880	LF	Bra009937	nuclear, chloroplast	nuclear	1	1
172				MF1	Bra020571		nuclear		1
173				MF2	Bra036608		nuclear		1
174					Bra036609		nuclear		1
175	tPCK5	R	AT5G01160	LF	Bra009629	nuclear, extracellular	nuclear	1	1	RING	RING
176	tPCK5	R	AT5G03150	LF	Bra009549	nuclear	nuclear	3	3
177				MF1	Bra005741		nuclear		3
178	tPCK5	R	AT5G03510	LF	Bra009525	nuclear	nuclear	2	2
179				MF1	Bra005766		nuclear		2
180				MF1	Bra028831		nuclear		2
181	tPCK5	R	AT5G03740	LF	Bra009513	nuclear, plasma membrane	nuclear	1	1
182	tPCK5	R	AT5G04240	LF	Bra009474	nuclear	nuclear	4	4	JmjN, JmjC, Coiled coil	JmjN, JmjC, Coiled coil
183				MF1	Bra009475		nuclear		3
184	tPCK5	R	AT5G04340	LF	Bra009464	nuclear	nuclear	2	2
185	tPCK5	R	AT5G04390	LF	Bra009457	nuclear	nuclear	2	2
186				MF1	Bra005803		nuclear		2
187				MF2	Bra028791		nuclear		2
188	tPCK5	R	AT5G05120	LF	Bra009088	nuclear	nuclear	1	1
189				MF1	Bra005840		nuclear		1
190	tPCK5	R	AT5G06070	LF	Bra009160	nuclear	nuclear	1	1
191				MF1	Bra005874		nuclear		1
192	tPCK5	R	AT5G06160	MF1	Bra005882	cytoplasmic	cytoplasmic	1	1	SF3a60_bindingd, SF3A3, Telomere_Sde2_2	SF3a60_bindingd, SF3A3, Telomere_Sde2_2
193				MF2	Bra028740		cytoplasmic		1		SF3a60_bindingd, SF3A3, Telomere_Sde2_2
194	tPCK5	R	AT5G06650	MF2	Bra028724	nuclear	nuclear	1	1
195	tPCK5	R	AT5G09740	LF	Bra009399	nuclear	nuclear	1	1	CHROMO, MOZ_SAS	CHROMO, MOZ_SAS
196	tPCK5	R	AT5G10370	LF	Bra009038	nuclear	nuclear	1	1	DEXDc, HELICc, HA2, OB_NTP_bind, RING, 2x IBR, 2x KH	DEXDc, HELICc, HA2, OB_NTP_bind, RING, IBR, KH
197				MF1	Bra006057		nuclear		1		DEXDc, HELICc, HA2, OB_NTP_bind, RING, 2x IBR
198	tPCK5	R	AT5G10970	LF	Bra009000	nuclear	nuclear	1	1
199	tPCK5	R	AT5G14010	LF	Bra008787	nuclear	nuclear	1	1
200				MF1	Bra006230		nuclear		1
201				MF2	Bra023444		nuclear		1
202	tPCK5	R	AT5G14140	MF1	Bra006240	nuclear	nuclear	3	3
203	tPCK5	R	AT5G15480	MF1	Bra006302	nuclear	nuclear	2	2
204	tPCK5	R	AT5G16470	LF	Bra008621	nuclear, cytoplasmic	mitochondrial, nuclear, cytoplasmic	1	1
205				MF1	Bra006357		mitochondrial, nuclear		1
206				MF2	Bra023567		mitochondrial, nuclear		1
207	tPCK5	R	AT5G22890	LF	Bra002438	ncleus	nuclear	3	3
208				MF2	Bra020223		nuclear		1
209					Bra020224		nuclear		1
210	tPCK5	R	AT5G22990	LF	Bra002447	nuclear	nuclear	1	1
211	tPCK4	S	AT5G37890	MF1	Bra028395	nuclear	nuclear	1	1	RING	RING
212			AT5G37930			nuclear	nuclear	1		RING
213	tPCK4	T	AT4G15420	MF2	Bra038084	nuclear	nuclear	2	2	UFD1, Coiled coil	UFD1, Coiled coil
214	tPCK4	U	AT4G16610	LF	Bra038491	nuclear	nuclear	1	1
215				MF1	Bra012701		nuclear		1
216				MF2	Bra040741		nuclear		1
217	tPCK4	U	AT4G17810	LF	Bra013257	nuclear	nuclear	1	1
218				MF1	Bra012638		nuclear		1
219	tPCK4	U	AT4G25610	LF	Bra013903	nuclear, extracellular	nuclear	1	1	Coiled coil	Coiled coil
220				MF1	Bra019150		nuclear		1		P4Hc, Coiled coil
221	tPCK4	U	AT4G27240	LF	Bra026366	nuclear	nuclear	1	1
222	tPCK4	U	AT4G31420	LF	Bra011270	nuclear	nuclear	4	4		Coiled coil
223	tPCK4	U	AT4G35280	LF	Bra011601	nuclear	nuclear	3	3
224				MF1	Bra017706		nuclear		3
225	tPCK4	U	AT4G35610	LF	Bra011628	nuclear	nuclear	1	1
226	tPCK4	U	AT4G35700	LF	Bra011631	nuclear	nuclear	1	1
227	tPCK7	V	AT5G43540	LF	Bra033683	nuclear	nuclear	1	1
228				MF2	Bra027500		nuclear		1
229	tPCK7	V	AT5G43170	LF	Bra033666	nuclear	nuclear	2	2
230	tPCK7	V	AT5G44160	LF	Bra033724	nuclear	nuclear	2	3
231				MF1	Bra036013		nuclear		2
232	tPCK7	Wa	AT5G48890	LF	Bra037455	nuclear	nuclear	1	1
233				MF2	Bra036156		nuclear		1		Coiled coil
234	tPCK5	Wb	AT5G51230	LF	Bra029179	nuclear	nuclear	1	1	VEFS-Box	VEFS-Box
235				MF2	Bra022541		nuclear		1		VEFS-Box
236	tPCK5	Wb	AT5G52010	MF1	Bra029148	nuclear, cytoplasmic	nuclear, cytoplasmicic	1	1
237	tPCK5	Wb	AT5G54340	MF2	Bra022712	nuclear	nuclear	1	1
238			AT5G54360			nuclear, chloroplast		1
239	tPCK5	Wb	AT5G54630	MF2	Bra022735	nuclear	nuclear	1	1
240	tPCK5	Wb	AT5G56200	LF	Bra002836	nuclear	nuclear	4	4	Coiled coil
241				MF1	Bra028943		nuclear		4
242				MF2	Bra035609		nuclear		4		Coiled coil
243	tPCK5	Wb	AT5G57520	LF	Bra006815	nuclear	nuclear	1	1
244				MF1	Bra020437		nuclear		1
245	tPCK5	Wb	AT5G59820	LF	Bra002528	nuclear	nuclear, cytoplasmic	2	2
246				MF1	Bra006691		nuclear, cytoplasmic		4
247					Bra006692		nuclear, cytoplasmic		2
248				MF2	Bra020284		nuclear		2
249	tPCK7	X	AT5G61180	LF	Bra012979	nuclear	nuclear	1	2	NYN	NYN, Coiled coil
250	tPCK7	X	AT5G61190	MF1	Bra029329	nuclear, chloroplast	nuclear	1	2	NYN, 3x Znf_U1	NYN, Coiled coil
251				MF2	Bra035938		nuclear		2		NYN, ANK
252	tPCK7	X	AT5G61470	LF	Bra012953	nuclear	nuclear	3	3
253				MF1	Bra029315		nuclear		2
254	tPCK7	X	AT5G61940	MF1	Bra029298	nuclear	nuclear	1	1	DUF627, DUF629	DUF627, DUF629, UCH
255					Bra029299		nuclear		1		DUF627, DUF629, UCH
256	tPCK7	X	AT5G61950	MF1	Bra029298	nuclear	nuclear	1	1	DUF627, DUF629, UCH	DUF627, DUF629, UCH
257					Bra029299		nuclear		1		DUF627, DUF629, UCH
258	tPCK7	X	AT5G63280	MF1	Bra029232	plasma membrane	plasma membrane	1	1	Signal peptide, Transmembrane	2x Transmembrane
259	tPCK7	X	AT5G64610	MF2	Bra037784	nuclear	nuclear	1	1	CHROMO, MOZ_SAS	CHROMO, MOZ_SAS
260	tPCK7	X	AT5G66730	MF1	Bra031820	nuclear	nuclear	3	1
261				MF2	Bra037151		nuclear		3
262	tPCK7	X	AT5G67450	MF2	Bra024448	nuclear	nuclear	2	2
263				MF1	Bra031834		nuclear		2
264				MF2	Bra037845		nuclear		2
