# Supplementary material for: Comprehensive genomic survey, structural classification and expression analysis of C2H2 zinc finger protein gene family in Brassica rapa L
Source: PLoS One. 2019 May 6;14(5):e0216071. doi: 10.1371/journal.pone.0216071 (PMC6502316; doi:10.1371/journal.pone.0216071)
Supplement: S8 Table — (XLSX) [file pone.0216071.s009.xlsx]

## Sheet: S8 Table
		S8 Table. Comparison of expression profiles (values) in root, stem, leaf, flower and silique, and their Pearson's correlation coefficients between Brassica rapa and Arabidopsis thaliana orthologous C2H2-ZFP genes (191 gene pairs). The expression values of B. rapa C2H2-ZFP genes were extracted from the dataset GSE43245 (accession number) of NCBI Gene Expression Omnibus (GEO) database, while those …
	No.	RNA-seq expression profiles of B. rapa C2H2-ZFP genes								Affymetrix GeneChip microarray data of A. thaliana C2H2-ZFP genes							Pearson's correlation coefficient
		Gene ID	Subgenome	Root	Stem	Leaf	Flower	Silique	Total	Gene ID	Root	Stem	Leaf	Flower	Silique	Total
	1	Bra015271	LF	7.62771	0.471687	0.240127	1.27461	0.128012	9.74215	AT1G03840	48.8	0.94	1.41333	1.87	6.24125	59.2646	0.979131
	2	Bra032541	MF2	435.743	0.994289	0.358069	0.104486	0.377779	437.577	AT1G03840	48.8	0.94	1.41333	1.87	6.24125	59.2646	0.994729
	3	Bra030592	MF1	13.5841	38.3869	23.961	48.0529	43.8722	167.857	AT1G04850	304.74	208.25	151.085	228.415	185.648	1078.14	-0.398232
	4	Bra018438	MF1	0	0.947953	0.124835	0	0	1.07279	AT1G10480	95.93	29.36	9.73167	5.2375	14.6538	154.913	-0.067704
	5	Bra031715	MF2	6.52579	0.158763	0	0	0	6.68455	AT1G10480	95.93	29.36	9.73167	5.2375	14.6538	154.913	0.975248
	6	Bra019822	LF	0.619104	0	0	0.498086	0	1.11719	AT1G13290	7.81	3.5	8.50167	29.75	10.9763	60.5379	0.484954
	7	Bra026203	LF	0	0	0	0	0.772342	0.772342	AT1G14580	10.48	13.23	28.9083	11.9425	122.204	186.765	0.987935
	8	Bra026204	LF	3.62395	0	0	0	10.6871	14.3111	AT1G14580	10.48	13.23	28.9083	11.9425	122.204	186.765	0.906925
	9	Bra016694	MF1	0	19.1987	29.687	7.46485	9.86498	66.2155	AT1G14580	10.48	13.23	28.9083	11.9425	122.204	186.765	-0.0301743
	10	Bra026819	MF2	28.13	7.37162	4.62641	1.47989	10.0407	51.6486	AT1G14580	10.48	13.23	28.9083	11.9425	122.204	186.765	-0.0789878
	11	Bra010975	MF1	0.248138	15.045	9.60568	0.967978	0.5833	26.4501	AT1G24625	97.03	80.58	72.7133	15.6525	16.0325	282.008	0.457866
	12	Bra012496	MF2	0.063783	10.4939	13.3694	1.19866	0.866773	25.9925	AT1G24625	97.03	80.58	72.7133	15.6525	16.0325	282.008	0.410981
	13	Bra024706	LF	0.823705	0.0998356	0.158298	0.157371	2.37077	3.60998	AT1G26590	10.81	12.19	12.5933	13.2175	20.89	69.7008	0.867871
	14	Bra016278	MF1	0.09071	0	0.0271265	0.0811754	0.293496	0.492508	AT1G26590	10.81	12.19	12.5933	13.2175	20.89	69.7008	0.903678
	15	Bra012452	MF2	19.5349	0	0.0769935	0.0768007	1.85119	21.5399	AT1G26590	10.81	12.19	12.5933	13.2175	20.89	69.7008	-0.355594
	16	Bra024704	LF	0.118011	0.0718463	0.113919	0.962636	5.73257	6.99898	AT1G26610	14.43	12.21	16.2017	36.4	23.7338	102.975	0.325295
	17	Bra016280	MF1	2.31008	0	0.0305298	0.483989	1.45825	4.28284	AT1G26610	14.43	12.21	16.2017	36.4	23.7338	102.975	-0.0544148
	18	Bra012450	MF2	0.0383843	0	0.152599	0.181925	0.0730849	0.445994	AT1G26610	14.43	12.21	16.2017	36.4	23.7338	102.975	0.72978
	19	Bra032845	LF	0	236.315	96.4395	7.5839	105.245	445.583	AT1G27730	1481.33	182.43	752.26	58.2475	1419.69	3893.95	-0.319453
	20	Bra023153	LF	0.051821	55.2245	23.1792	28.8672	34.0695	141.392	AT1G30970	107.55	101.28	94.325	123.055	109.634	535.844	-0.0943127
	21	Bra039880	MF1	79.0969	34.7809	19.1262	15.2377	13.8425	162.084	AT1G30970	107.55	101.28	94.325	123.055	109.634	535.844	-0.122892
	22	Bra036750	MF1	32.3492	42.8328	16.8207	25.5732	16.5885	134.164	AT1G34370	620.21	325.49	239.28	252.33	698.171	2135.48	-0.128814
	23	Bra018817	LF	5.81432	0.0870225	0.0229197	0.137173	0.0826602	6.14409	AT1G49900	12.25	7.58	12.4533	10.0875	16.3638	58.7346	0.082057
	24	Bra030886	MF1	0	27.6421	17.7567	38.799	15.5632	99.7609	AT1G55110	54.33	184.93	77.5083	189.762	254.215	760.746	0.542684
	25	Bra022489	LF	0.113142	0.873338	0.24237	0.275328	0.0829559	1.58713	AT1G65110	0.7	1.7	1.16833	0.49	2.22375	6.28208	0.187833
	26	Bra022489	25	0.113142	0.873338	0.24237	0.275328	0.0829559	1.58713	AT1G65130	4.63	2.03	7.56	7.3125	4.4125	25.945	-0.586027
	27	Bra004148	LF	13.393	1.1487	0.961103	0	0	15.5029	AT1G66140	116.48	87.4	66.9	2.4425	6.76375	279.986	0.739199
	28	Bra039750	MF1	0.146518	14.1076	6.25968	4.38903	0.352642	25.2555	AT1G66140	116.48	87.4	66.9	2.4425	6.76375	279.986	0.234109
	29	Bra004171	LF	82.9283	5.35207	7.20644	6.49836	36.6857	138.671	AT1G66500	384.28	29.55	64.8183	20.5325	78.3925	577.573	0.954513
	30	Bra004200	LF	3.39482	3.05122	0.178583	1.33601	0.483045	8.44368	AT1G67030	133.48	271.96	8.76667	6.8825	20.6675	441.757	0.822476
	31	Bra004283	LF	26.2426	4.09785	3.49404	3.1055	1.94622	38.8862	AT1G68130	32.33	74.95	46.2683	41.485	30.01	225.043	-0.329691
	32	Bra004050	MF2	27.172	3.53765	4.72321	4.83288	2.76293	43.0287	AT1G68130	32.33	74.95	46.2683	41.485	30.01	225.043	-0.388193
	33	Bra004300	LF	0	0.41198	0.0907871	0.432935	0	0.935702	AT1G68360	113.06	176.23	9.40667	35.955	21.11	355.762	0.36067
	34	Bra033944	MF1	1.08091	0.977789	0.0367895	0.440368	0.398046	2.9339	AT1G68360	113.06	176.23	9.40667	35.955	21.11	355.762	0.889263
	35	Bra004312	LF	10.8292	3.74542	0.0340157	7.22719	0.981426	22.8173	AT1G68480	5.7	4.85	6.41333	23.5175	8.96125	49.4421	0.238559
	36	Bra008004	MF1	15.9231	2.6168	2.42005	2.12688	1.86422	24.951	AT1G72050	117.43	117.48	117.503	208.528	134.156	695.097	-0.32405
	37	Bra003899	MF2	0.433692	6.33798	11.5433	7.35791	6.83382	32.5067	AT1G72050	117.43	117.48	117.503	208.528	134.156	695.097	0.133701
	38	Bra008143	MF1	2.39059	18.4363	14.3673	16.0031	11.9083	63.1056	AT1G74250	54.28	67.58	51.7183	36.92	54.3212	264.82	0.0522624
	39	Bra003810	MF2	8.85224	0.0733027	0.716673	0.346641	2.36736	12.3562	AT1G74250	54.28	67.58	51.7183	36.92	54.3212	264.82	0.0590865
	40	Bra015824	LF	0.446346	18.3775	22.1038	20.7035	31.6144	93.2455	AT1G75710	142.69	28.88	62.9417	220.745	111.325	566.582	-0.145497
	41	Bra008218	MF1	2.8169	0.946539	2.25927	3.64393	15.5265	25.1931	AT1G75710	142.69	28.88	62.9417	220.745	111.325	566.582	0.141278
	42	Bra008335	MF1	4.01957	1.37169	1.05628	7.56766	5.56705	19.5823	AT1G77770	73.85	137.43	65.6217	101.95	126.808	505.659	0.147938
	43	Bra003669	MF2	0.105906	2.14453	2.48296	6.56199	3.59476	14.8901	AT1G77770	73.85	137.43	65.6217	101.95	126.808	505.659	0.282648
	44	Bra035157	LF	0.415277	0.151379	0.240024	0.119309	0.718951	1.64494	AT1G80730	12.81	18.4	2.73833	5.16	5.54875	44.6571	-0.206864
	45	Bra008445	MF1	123.13	0	0.059379	0.588336	0	123.778	AT1G80730	12.81	18.4	2.73833	5.16	5.54875	44.6571	0.332473
	46	Bra003582	MF2	7.02455	0	0.0395021	0.709256	0.56986	8.34317	AT1G80730	12.81	18.4	2.73833	5.16	5.54875	44.6571	0.286395
	47	Bra040600	LF	5.0275	23.0206	33.9	35.6617	112.726	210.336	AT3G02790	335.18	161.91	127	392.832	446.15	1463.07	0.533563
	48	Bra034063	MF1	0	0	0	0	0	0	AT3G09290	23.25	2.44	0.901667	0.6325	1.17	28.3942	#DIV/0!
	49	Bra029843	LF	0.500654	0	0	1.96713	0	2.46778	AT3G10470	23.25	2.44	0.901667	0.6325	1.17	28.3942	-0.033672
	50	Bra034116	MF1	33.4905	0	0	1.65493	0	35.1455	AT3G10470	23.25	2.44	0.901667	0.6325	1.17	28.3942	0.994499
	51	Bra034765	LF	6.81902	34.0258	20.815	7.51405	11.8143	80.9882	AT3G12270	115.5	26.43	36.3517	86.2175	61.9363	326.435	-0.879127
	52	Bra027394	LF	1.65873	31.549	7.97573	34.2188	5.98747	81.3897	AT3G13810	43.9	66.66	18.9383	67.6925	92.4925	289.683	0.28236
	53	Bra021510	MF1	343.075	14.8079	4.96317	29.6171	2.23846	394.701	AT3G13810	43.9	66.66	18.9383	67.6925	92.4925	289.683	-0.27454
	54	Bra001523	MF2	203.185	9.77026	8.40843	4.35024	1.08473	226.798	AT3G13810	43.9	66.66	18.9383	67.6925	92.4925	289.683	-0.307464
	55	Bra022436	LF	0.313497	37.5792	26.5586	104.374	123.886	292.711	AT3G19580	445.96	77.6	74.255	96.2575	516.515	1210.59	0.175877
	56	Bra038219	MF1	0.38553	42.0033	22.0225	36.4928	19.8322	120.736	AT3G19580	445.96	77.6	74.255	96.2575	516.515	1210.59	-0.727423
	57	Bra001752	MF2	0	14.8159	14.6527	102.127	36.3365	167.932	AT3G19580	445.96	77.6	74.255	96.2575	516.515	1210.59	-0.27613
	58	Bra031239	LF	42.6928	0	0	0	0	42.6928	AT3G20880	3.81	6.01	9.755	5.32	11.0875	35.9825	-0.613535
	59	Bra023918	MF1	5.22806	0	0	0	0	5.22806	AT3G20880	3.81	6.01	9.755	5.32	11.0875	35.9825	-0.613535
	60	Bra023759	LF	0.0356122	0	0	7.47129	2.85137	10.3583	AT3G23130	2.33	6.18	5.68167	18.125	12.0087	44.3254	0.957952
	61	Bra002027	LF	0.43084	0	0	0	0	0.43084	AT2G17180	0.94	1.08	0.98	2.315	2.8125	8.1275	-0.437519
	62	Bra039606	LF	30.4411	0	0	0.154527	0.744937	31.3405	AT2G18490	0.71	1.4	1.11833	1.1775	8.45	12.8558	-0.294581
	63	Bra038996	LF	0	30.6319	20.048	13.2029	17.276	81.1587	AT2G19385	101.18	35.1	49.5517	74.5025	45.6725	306.007	-0.949944
	64	Bra032148	MF1	0	8.02351	5.05003	6.79284	6.08347	25.9498	AT2G23740	52.7	59.03	43.4367	80.3475	84.0688	319.583	0.419052
	65	Bra007844	LF	1.89015	0.0811631	0.846748	0.191906	0	3.00997	AT2G24500	284.5	170.58	153.218	189.565	287.834	1085.7	0.313944
	66	Bra032089	MF1	2.87296	44.0188	43.8331	12.8898	19.8628	123.477	AT2G24500	284.5	170.58	153.218	189.565	287.834	1085.7	-0.755595
	67	Bra012039	LF	0.050522	0	0	0.0975339	0	0.148056	AT2G26940	16.9	13.26	17.7217	16.6625	16.1963	80.7404	0.29472
	68	Bra012034	LF	0	39.3655	17.8223	26.154	31.8676	115.209	AT2G27100	68.86	35.03	40.0117	64.56	75.4312	283.893	-0.32679
	69	Bra034322	MF1	6.57752	43.3482	20.222	23.1714	20.2531	113.572	AT2G27100	68.86	35.03	40.0117	64.56	75.4312	283.893	-0.673831
	70	Bra034366	MF1	1.06503	10.6618	3.29976	4.64379	4.39738	24.0678	AT2G27760	38.4	17.38	21.475	32.655	28.385	138.295	-0.766706
	71	Bra011970	LF	29.724	1.46402	1.02599	46.7761	15.0831	94.0732	AT2G28200	66.6	300.14	61.5233	86.9125	158.049	673.225	-0.475949
	72	Bra034396	MF1	13.9531	0.11108	0.176126	4.11473	0.738581	19.0936	AT2G28200	66.6	300.14	61.5233	86.9125	158.049	673.225	-0.47464
	73	Bra011931	LF	5.36894	0	0.142494	0	0	5.51143	AT2G28710	17.78	17.18	17.53	12.3925	18.97	83.8525	0.228218
	74	Bra035678	MF1	11.0952	0	0.0868765	0.688629	0	11.8707	AT2G28710	17.78	17.18	17.53	12.3925	18.97	83.8525	0.166427
	75	Bra005665	MF1	4.88357	0	0	0	0.404999	5.28857	AT5G01860	11.73	8.81	13.4817	8.72	13.1775	55.9192	0.175593
	76	Bra028914	MF2	0	0	0	0.108692	0	0.108692	AT5G01860	11.73	8.81	13.4817	8.72	13.1775	55.9192	-0.597446
	77	Bra018369	LF	99.5614	28.9301	10.8853	22.3262	24.3721	186.075	AT2G29660	213.21	147.18	12.4983	94.9225	65.545	533.356	0.868829
	78	Bra039993	MF1	0.970074	44.6749	14.5426	20.081	27.1023	107.371	AT2G29660	213.21	147.18	12.4983	94.9225	65.545	533.356	-0.162552
	79	Bra005605	LF	0.149352	54.7531	59.7141	56.1183	62.2762	233.011	AT2G32600	115.73	61.4	63.51	85.2575	85.3175	411.215	-0.825855
	80	Bra005265	LF	68.7922	3.44992	4.2395	6.77198	4.88456	88.1382	AT2G36480	72.33	66.11	46.275	81.7125	87.3462	353.774	0.0786937
	81	Bra005232	LF	5.47128	23.7944	45.5692	24.5736	60.2711	159.68	AT2G36930	709.61	247.53	233.31	305.038	355.44	1850.93	-0.587401
	82	Bra023088	MF1	26.4815	33.0934	56.96	34.9204	70.9224	222.378	AT2G36930	709.61	247.53	233.31	305.038	355.44	1850.93	-0.422182
	83	Bra005197	LF	55.6005	0	0.358197	0	0	55.9587	AT2G37430	60.88	12.46	22.8683	2.0975	1.6675	99.9733	0.936385
	84	Bra017188	MF1	0.319855	1.61833	0.951006	0	0	2.88919	AT2G37430	60.88	12.46	22.8683	2.0975	1.6675	99.9733	0.0528617
	85	Bra005165	LF	1.04314	0	0	0.790626	8.89333	10.7271	AT2G37740	17.34	5.03	4.94333	3.62	8.81375	39.7471	0.165266
	86	Bra017158	MF1	21.5362	0.108128	0	0.426103	0	22.0704	AT2G37740	17.34	5.03	4.94333	3.62	8.81375	39.7471	0.933797
	87	Bra004660	LF	0	21.6544	21.5449	14.6142	1.478	59.2915	AT2G41940	12.86	47	206.192	11.785	60.6088	338.445	0.503884
	88	Bra016900	MF1	48.5998	12.7633	2.40997	1.91128	0.48494	66.1692	AT2G41940	12.86	47	206.192	11.785	60.6088	338.445	-0.413573
	89	Bra000245	MF2	0.357312	3.52913	3.02094	0	0	6.90738	AT2G41940	12.86	47	206.192	11.785	60.6088	338.445	0.581608
	90	Bra004692	LF	1.09785	0	0	1.93596	0.145825	3.17963	AT2G42410	3.06	4.8	3.99333	22.0475	7.35375	41.2546	0.771429
	91	Bra016878	MF1	0	0	0	11.4408	0.14514	11.5859	AT2G42410	3.06	4.8	3.99333	22.0475	7.35375	41.2546	0.981462
	92	Bra040325	MF1	19.0757	2.76991	1.40257	1.18251	11.5109	35.9416	AT2G45120	4.63	19.16	6.845	12.435	8.80875	51.8787	-0.58963
	93	Bra000372	MF2	2.48547	0.104651	0.137813	5.36123	0.497024	8.58619	AT2G45120	4.63	19.16	6.845	12.435	8.80875	51.8787	-0.0697397
	94	Bra004414	LF	4.3829	14.5863	5.88268	11.809	18.1908	54.8517	AT2G48100	239.5	156.7	126.92	197.26	207.064	927.444	0.0036433
	95	Bra024841	LF	0.382577	5.63145	1.30316	3.44131	0.138943	10.8974	AT2G01940	24.7	62.71	21.3667	26.325	27.4875	162.589	0.822829
	96	Bra026624	MF1	0.548015	3.55843	1.22334	17.354	0	22.6838	AT2G01940	24.7	62.71	21.3667	26.325	27.4875	162.589	-0.036145
	97	Bra017432	MF2	7.82117	10.8488	3.03973	7.85248	0.420611	29.9828	AT2G01940	24.7	62.71	21.3667	26.325	27.4875	162.589	0.636982
	98	Bra024834	LF	0.0672388	36.2832	13.187	8.02466	6.42896	63.9911	AT2G02070	34.26	74.21	220.722	115.778	197.386	642.355	-0.0942448
	99	Bra026617	MF1	1.57733	31.0318	26.5161	6.11978	5.23095	70.476	AT2G02070	34.26	74.21	220.722	115.778	197.386	642.355	0.207439
	100	Bra024833	LF	0.780714	12.6003	3.91684	1.52206	10.2543	29.0742	AT2G02080	30.91	103.2	100.515	61.2125	298.062	593.9	0.635724
	101	Bra026616	MF1	1.82256	0.699239	0.590772	0.601205	7.30606	11.0198	AT2G02080	30.91	103.2	100.515	61.2125	298.062	593.9	0.901623
	102	Bra038293	LF	0.471248	2.89872	0.920231	0.520548	0.0348533	4.8456	AT3G45260	14.61	14.35	88.6983	13.51	19.1113	150.28	-0.0530768
	103	Bra033840	MF1	27.8104	26.1662	29.3899	1.18652	1.42998	85.9831	AT3G45260	14.61	14.35	88.6983	13.51	19.1113	150.28	0.44335
	104	Bra018225	LF	54.8015	0	0	0.132909	0.319981	55.2543	AT3G46070	14.61	3.35	7.44833	7.88	10.7112	43.9996	0.780397
	105	Bra018101	LF	0.066427	14.5012	14.1795	11.9005	7.08677	47.7344	AT3G47890	64.43	59.31	52.6933	65.175	65.485	307.093	-0.604987
	106	Bra029985	MF1	0.075224	0.293211	0.425517	1.50211	9.60869	11.9048	AT3G49930	49.53	103.83	32.5567	19.795	34.1713	239.883	-0.307041
	107	Bra012914	MF2	0.13939	0.152086	0	7.31186	0.288924	7.89226	AT3G49930	49.53	103.83	32.5567	19.795	34.1713	239.883	-0.476279
	108	Bra036098	LF	0	54.0702	20.4008	15.4378	7.85253	97.7613	AT3G50700	84.08	32.76	122.678	46.3325	70.9912	356.842	-0.490889
	109	Bra039806	LF	14.6737	0	0	0	0	14.6737	AT3G53600	1.76	0.54	1.63833	0.6975	5.91625	10.5521	-0.0891959
	110	Bra003148	MF1	13.1204	12.5178	4.22323	0.151784	0	30.0133	AT3G53600	1.76	0.54	1.63833	0.6975	5.91625	10.5521	-0.466874
	111	Bra007029	LF	8.92312	0	0	0	0	8.92312	AT3G53820	3.35	3.13	2.695	1.3175	6.47	16.9625	-0.0125505
	112	Bra014861	MF1	8.90295	0	0	0	0	8.90295	AT3G53820	3.35	3.13	2.695	1.3175	6.47	16.9625	-0.0125505
	113	Bra003284	MF2	2.40543	10.8043	4.14388	11.0385	6.71512	35.1072	AT3G57480	113.58	122.95	97.0767	71.3625	63.0175	467.987	-0.176544
	114	Bra007346	LF	0	1.84885	0.404394	8.7448	0.702611	11.7007	AT3G57670	10.53	7.85	1.87	29.9	4.2775	54.4275	0.938499
	115	Bra014612	MF1	0.854818	0.579276	0.0824344	1.47584	0.0846984	3.07707	AT3G57670	10.53	7.85	1.87	29.9	4.2775	54.4275	0.94943
	116	Bra003295	MF2	0	1.05413	0.225929	0.623112	0.250323	2.15349	AT3G57670	10.53	7.85	1.87	29.9	4.2775	54.4275	0.268861
	117	Bra007378	LF	1.49174	2.94711	2.28651	1.11089	20.2042	28.0404	AT3G58070	10.2	9.65	49.0217	7.595	68.0425	144.509	0.797327
	118	Bra003317	MF2	3.60035	0	0	0	0	3.60035	AT3G58070	10.2	9.65	49.0217	7.595	68.0425	144.509	-0.374867
	119	Bra007545	LF	0.127937	0.655297	0.447893	1.03294	0.207483	2.47155	AT3G60580	3.36	24.56	12.8283	23.735	20.035	84.5183	0.706063
	120	Bra014483	MF1	2.09588	0	0	0.100201	0.724568	2.92065	AT3G60580	3.36	24.56	12.8283	23.735	20.035	84.5183	-0.798179
	121	Bra003422	MF2	11.8794	0.873729	0.534188	1.03294	0.103741	14.424	AT3G60580	3.36	24.56	12.8283	23.735	20.035	84.5183	-0.832544
	122	Bra003493	MF2	2.81665	11.5891	10.2069	13.876	12.1972	50.6859	AT3G62240	131.14	130.81	85.72	117.057	162.531	627.259	0.0175208
	123	Bra018535	MF2	44.8299	0.0803615	0.0211653	2.21679	0.915997	48.0643	AT4G02670	2.95	3.18	5.9	7.795	11.4925	31.3175	-0.502999
	124	Bra034187	LF	26.535	66.6509	30.0738	24.1505	29.2705	176.681	AT4G03120	121	80.85	98.7433	106.215	159.526	566.335	-0.57737
	125	Bra000767	MF1	12.5233	3.83974	2.68051	1.94547	2.86571	23.8547	AT4G12240	18.2	12.19	17.1917	19.3275	17.61	84.5192	0.116753
	126	Bra009822	LF	0.084903	0.638165	0.0843785	3.3196	0	4.12705	AT5G25160	92.83	6.03	6.09833	3.465	6.75	115.173	-0.322261
	127	Bra020486	MF1	24.4752	3.00629	0.363208	3.5026	0.248312	31.5957	AT5G25160	92.83	6.03	6.09833	3.465	6.75	115.173	0.985441
	128	Bra036535	MF2	17.041	3.82899	0.235988	1.30772	0.121235	22.5349	AT5G25160	92.83	6.03	6.09833	3.465	6.75	115.173	0.97686
	129	Bra009914	LF	0	1.50877	0	0	0	1.50877	AT5G26610	130.93	139.18	112.642	158.555	144.311	685.618	0.0677121
	130	Bra036591	MF2	0.0212698	35.4562	12.2686	31.5971	15.4575	94.8006	AT5G26610	130.93	139.18	112.642	158.555	144.311	685.618	0.567216
	131	Bra009629	LF	12.7897	31.91	46.1538	33.3898	18.0481	142.291	AT5G01160	122.7	76.36	53.8383	78.4125	134.694	466.005	-0.952781
	132	Bra009549	LF	54.4113	3.8709	4.15873	7.39277	0.35878	70.1925	AT5G03150	52.41	30.6	15.085	8.155	13.665	119.915	0.867984
	133	Bra005741	MF1	2.56163	15.7569	3.22144	1.11749	0.122435	22.7799	AT5G03150	52.41	30.6	15.085	8.155	13.665	119.915	0.282816
	134	Bra009525	LF	5.29937	0.734129	0.954885	0.385736	0	7.37412	AT5G03510	64.93	29.3	16.9617	18.255	9.12375	138.57	0.966179
	135	Bra005766	MF1	0.0475025	1.29246	1.22579	2.1299	1.8973	6.59296	AT5G03510	64.93	29.3	16.9617	18.255	9.12375	138.57	-0.909396
	136	Bra009513	LF	2.04072	68.7888	46.2489	86.3331	85.3799	288.791	AT5G03740	224.73	80.03	107.577	323.697	243.509	979.543	0.218709
	137	Bra009474	LF	5.38124	3.21504	2.87294	4.12364	3.41672	19.0096	AT5G04240	71.46	54.36	43.4083	90.44	129.469	389.137	0.147212
	138	Bra009475	MF1	67.1451	2.88516	2.51337	4.36327	3.1463	80.0532	AT5G04240	71.46	54.36	43.4083	90.44	129.469	389.137	-0.0938925
	139	Bra009464	LF	5.48686	33.5406	62.1378	1.79224	4.31999	107.277	AT5G04340	535.25	47.6	93.3617	50.1775	360.735	1087.12	-0.492572
	140	Bra009457	LF	172.536	0	0.297795	0.889645	0	173.723	AT5G04390	7.46	8.08	9.48167	12.08	27.5188	64.6204	-0.367128
	141	Bra005803	MF1	0	0	0.0597683	0.71254	0	0.772308	AT5G04390	7.46	8.08	9.48167	12.08	27.5188	64.6204	-0.0772007
	142	Bra009160	LF	12.9823	0	0.0363219	0	0	13.0186	AT5G06070	7.53	2.55	5.78667	7.7275	10.9812	34.5754	0.111179
	143	Bra005874	MF1	1.40811	0	0	0.117667	0	1.52578	AT5G06070	7.53	2.55	5.78667	7.7275	10.9812	34.5754	0.12622
	144	Bra028724	MF2	48.3805	2.66774	2.42038	8.27013	1.85827	63.597	AT5G06650	4.96	1.78	2.76167	5.35	5.81875	20.6704	0.307247
	145	Bra009399	LF	0.988278	9.25699	7.28874	19.2241	27.4256	64.1837	AT5G09740	72.14	93.5	55.6583	76.72	98.825	396.843	0.598333
	146	Bra009038	LF	0.075414	2.24585	1.63802	4.164	5.94517	14.0685	AT5G10370	93.91	108	73.6083	106.593	129.291	511.402	0.770194
	147	Bra006057	MF1	0.055164	5.76792	1.9283	5.36102	5.40479	18.5172	AT5G10370	93.91	108	73.6083	106.593	129.291	511.402	0.696799
	148	Bra009000	LF	2.09849	0.401807	0.389458	0.527807	0	3.41757	AT5G10970	28.71	7.56	12.4683	7.79	10.0475	66.5758	0.928495
	149	Bra008621	LF	0	138.948	38.5594	68.8149	217.147	463.469	AT5G16470	804.96	653.04	422.557	472.725	729.969	3083.25	0.216644
	150	Bra006357	MF1	174.335	20.0753	28.3062	87.982	192.568	503.267	AT5G16470	804.96	653.04	422.557	472.725	729.969	3083.25	0.705627
	151	Bra023567	MF2	0	86.999	19.4194	33.5442	54.6956	194.658	AT5G16470	804.96	653.04	422.557	472.725	729.969	3083.25	0.0348457
	152	Bra002438	LF	0	0	0.0227373	0	0	0.0227373	AT5G22890	16.71	3.06	4.68167	2.5925	5.33625	32.3804	-0.172029
	153	Bra020223	MF2	0.0283127	0.109216	0.216028	0	0.207483	0.56104	AT5G22890	16.71	3.06	4.68167	2.5925	5.33625	32.3804	-0.305263
	154	Bra020224	MF2	65.745	0	0	0	0	65.745	AT5G22890	16.71	3.06	4.68167	2.5925	5.33625	32.3804	0.981117
	155	Bra002447	LF	186.645	0	0	0	0.740477	187.385	AT5G22990	2.96	1.56	2.23667	2.585	4.2125	13.5542	0.14491
	156	Bra028395	MF1	0	15.2217	7.20833	11.6023	13.1269	47.1592	AT5G37890	62.25	45.86	51.3267	101.862	62.4875	323.787	0.0306631
	157	Bra038084	MF2	148.944	17.8686	9.41678	22.1306	15.4299	213.789	AT4G15420	220.3	152.63	87.7783	103.067	85.0988	648.875	0.893249
	158	Bra038491	LF	20.068	0.166905	0.264641	0.263092	0.594423	21.3571	AT4G16610	29.21	42.31	31.125	62.455	79.1112	244.211	-0.498643
	159	Bra012701	MF1	1.03859	2.1193	2.45803	3.45996	12.5098	21.5857	AT4G16610	29.21	42.31	31.125	62.455	79.1112	244.211	0.869441
	160	Bra040741	MF2	0	6.3543	2.14918	7.81758	3.16492	19.486	AT4G16610	29.21	42.31	31.125	62.455	79.1112	244.211	0.450547
	161	Bra013257	LF	5.43107	5.45112	2.93158	0	1.37061	15.1844	AT4G17810	11.96	7.94	73.135	12.6975	46.3238	152.056	-0.273828
	162	Bra013903	LF	0.634521	4.97768	3.44517	3.36271	4.20858	16.6287	AT4G25610	24.1	17	14.2567	18.1025	15.21	88.6692	-0.827572
	163	Bra019150	MF1	5.82422	7.53997	3.55908	6.8422	15.1453	38.9108	AT4G25610	24.1	17	14.2567	18.1025	15.21	88.6692	-0.24419
	164	Bra026366	LF	0.0417399	17.226	3.6003	13.6968	4.63362	39.1985	AT4G27240	5.43	132.73	22.825	64.5	33.1112	258.596	0.945498
	165	Bra011270	LF	0	9.44403	6.71319	9.846	14.1165	40.1197	AT4G31420	213.36	368.81	168.522	162.39	176.669	1089.75	-0.0204366
	166	Bra011631	LF	17.3047	0	0	7.09723	0	24.4019	AT4G35700	3.31	3.03	2.62	37.0775	12.8312	58.8687	0.0737934
	167	Bra033666	LF	0.87996	40.5955	13.8912	2.62031	1.32967	59.3166	AT5G43170	188.83	47.81	90.5183	23.3825	96.9837	447.525	-0.409181
	168	Bra033724	LF	0.762609	2.16976	2.45885	1.76526	0.332418	7.4889	AT5G44160	40	21.21	2.91333	0.9	2.66	67.6833	-0.245274
	169	Bra036013	MF1	23.7495	2.66103	1.89127	0.322659	0	28.6245	AT5G44160	40	21.21	2.91333	0.9	2.66	67.6833	0.908787
	170	Bra029179	LF	14.8641	0.0752518	0	0.0296548	0.821845	15.7909	AT5G51230	44.26	39.45	44.6567	61.205	70.3312	259.903	-0.291052
	171	Bra022541	MF2	0	14.9621	7.95488	13.8996	16.6052	53.4218	AT5G51230	44.26	39.45	44.6567	61.205	70.3312	259.903	0.522705
	172	Bra029148	MF1	0	8.86868	13.7587	9.09999	3.09944	34.8268	AT5G52010	27.26	43.5	72.5217	54.2075	47.9362	245.425	0.884127
	173	Bra022735	MF2	55.7441	11.6728	8.71831	6.81873	6.39169	89.3456	AT5G54630	11.35	47.91	80.1467	118.155	70.0537	327.615	-0.805685
	174	Bra002836	LF	37.6848	0.139684	0.0739513	0.220184	0.995115	39.1137	AT5G56200	11.19	8.2	10.2117	8.0275	12.5962	50.2254	0.34421
	175	Bra028943	MF1	3.26353	0	0	0	0	3.26353	AT5G56200	11.19	8.2	10.2117	8.0275	12.5962	50.2254	0.327018
	176	Bra035609	MF2	2.78273	0	0.081251	0.303927	0.586065	3.75398	AT5G56200	11.19	8.2	10.2117	8.0275	12.5962	50.2254	0.45006
	177	Bra006815	LF	0.272848	0	0.284988	5.26619	1.02367	6.8477	AT5G57520	4.06	221.9	6.50167	32.26	169.436	434.158	-0.27611
	178	Bra020437	MF1	20.3242	0	0	0	0	20.3242	AT5G57520	4.06	221.9	6.50167	32.26	169.436	434.158	-0.455096
	179	Bra002528	LF	0.302717	25.5127	45.5423	4.46112	49.2751	125.094	AT5G59820	946.13	84.86	229.052	76.13	265.251	1601.42	-0.42331
	180	Bra006691	MF1	437.923	69.1556	25.5781	0	9.13279	541.789	AT5G59820	946.13	84.86	229.052	76.13	265.251	1601.42	0.951489
	181	Bra006692	MF1	0	76.0717	91.0867	1.44289	70.9626	239.564	AT5G59820	946.13	84.86	229.052	76.13	265.251	1601.42	-0.484323
	182	Bra020284	MF2	0	19.0094	17.3896	1.13502	3.55658	41.0906	AT5G59820	946.13	84.86	229.052	76.13	265.251	1601.42	-0.492361
	183	Bra029329	MF1	15.2123	11.8632	2.73211	6.99215	11.2195	48.0192	AT5G61190	34.93	37.21	32.2533	43.5125	22.365	170.271	-0.128158
	184	Bra035938	MF2	0.188184	12.1413	7.58193	16.8231	9.41212	46.1466	AT5G61190	34.93	37.21	32.2533	43.5125	22.365	170.271	0.388747
	185	Bra012953	LF	4.23386	0	0	0	0	4.23386	AT5G61470	3.79	5.75	4.975	3.275	6.1875	23.9775	-0.451341
	186	Bra029232	MF1	0.294923	32.6683	9.93767	14.7952	21.3044	79.0005	AT5G63280	60.53	69.41	60.4367	60.6375	84.6338	335.648	0.553638
	187	Bra037784	MF2	5.9143	19.943	8.19232	18.9318	11.6899	64.6713	AT5G64610	125.66	88.03	81.8467	164.882	148.77	609.189	0.163715
	188	Bra031820	MF1	19.9045	20.9227	3.83915	2.29031	1.65616	48.6128	AT5G66730	69.45	60.58	78.9983	87.9975	268.173	565.198	-0.554055
	189	Bra024448	MF2	0	0.806935	0.141685	0.317993	0.127748	1.39436	AT5G67450	54.23	14.35	61.4483	8.4975	9.28375	147.81	-0.517709
	190	Bra031834	MF1	22.045	22.8928	13.4098	0	0	58.3476	AT5G67450	54.23	14.35	61.4483	8.4975	9.28375	147.81	0.53043
	191	Bra037845	MF2	14.5223	1.68343	0.64846	1.54793	0.533016	18.9352	AT5G67450	54.23	14.35	61.4483	8.4975	9.28375	147.81	0.494003
